# Supplementary material for: Evaluating modified diets and dietary supplement therapies for reducing muscle lipid accumulation and improving muscle function in neurofibromatosis type 1 (NF1)
Source: PLoS One. 2020 Aug 10;15(8):e0237097. doi: 10.1371/journal.pone.0237097 (PMC7446925; doi:10.1371/journal.pone.0237097)
Supplement: S2 File — (XLSX) [file pone.0237097.s004.xlsx]

## Sheet: Sample information
	Genotype	Treatment	Mouse ID	Weight (mg)	Extraction volume (mL)	Final volume of resuspending (uL)
	WT	Normal chow	2427	149.5	6		600
	WT	Normal chow	2428	165.1	6		600
	WT	Normal chow	2429	155.7	6		600
	WT	Normal chow	2430	150.5	6		600
	WT	Normal chow	2431	158.4	6		600
	WT	Normal chow	2437	171.4	6		600
	WT	Normal chow	2438	170.7	6		600
	WT	Normal chow	2439	168	6		600
	KO	Normal chow	1776	35.7	2		200
	KO	Normal chow	1786	38.2	2		200
	KO	Normal chow	1787	32.4	2		200
	KO	Normal chow	1788	31.6	2		200
	KO	Normal chow	1792	39.7	2		200
	KO	Normal chow	1799	30.2	2		200
	KO	Normal chow	1803	40.5	2		200
	KO	Normal chow	1805	50.6	2		200
	KO	Modified chow	1790	36.1	2		200
	KO	Modified chow	1808	36	2		200
	KO	Modified chow	1809	36.8	2		200
	KO	Modified chow	1812	26.5	2		200
	KO	Modified chow	1813	32.6	2		200
	KO	Modified chow	1819	32.7	2		200
	KO	Modified chow	1820	40.1	2		200
	KO	Modified chow	1822	34.4	2		200

## Sheet: EV lipid data TG_DG CE 5 uL 191
Sample							AcylCarnitine 14:2 Results	AcylCarnitine 12:0 Results	LPI 20:4 Results	AcylCarnitine 14:1 Results	AcylCarnitine 13:0 Results	LPC 13:0 (IS) Results	LPE 13:0 (IS) Results	LPI 18:2 Results	AcylCarnitine 14:0 Results	LPC 20:5 Results	LPC 14:0 Results	LPC 18:3(104) Results	LPC 18:3 Results	AcylCarnitine 16:1 Results	LPC 16:1 Results	AcylCarnitine 15:0 Results	LPC 22:6 Results	LPC 20:4 Results	LPE 14:0 Results	AcylCarnitine 18:2 Results	LPE 22:6 Results	LPI 18:1 Results	LPC 15:0 Results	LPE 20:4 Results	LPE 18:2 Results	LPC 22:5(a\b\c) Results	LPC 18:2 Results	LPC 22:5(104) Results	AcylCarnitine 16:0 Results	LPC 20:3 Results	LPC(O-20:1) Results	LPC(P-20:0) Results	LPC(P-18:1) Results	LPC 16:0 Results	AcylCarnitine 18:1 Results	LPC 22:4 Results	LPE 16:0 Results	LPC 18:1 d7 Results	LPC 18:1 Results	LPI 18:0 Results	AcylCarnitine 17:0 Results	LPC 20:2 Results	LPE 18:1 d7 Results
		Name	Data File	Type	Level	Acq. Date-Time	Area	Area	Area	Area	Area	Area	Area	Area	Area	Area	Area	Area	Area	Area	Area	Area	Area	Area	Area	Area	Area	Area	Area	Area	Area	Area	Area	Area	Area	Area	Area	Area	Area	Area	Area	Area	Area	Area	Area	Area	Area	Area	Area
!	!	1776_KO CON	1776_KO CON.d	Sample		2019-10-03 19:59:00	421608	1339579	2144	4234354	133795	97	251	10	17649556	13287	69331	24035	32457	23116964	205157	959348	1091102	849965	1408	21506673	266658	77	31706	60189	57538	124669	1371338	16127	72566521	65106	27071	2564	3885	9514825	60947245	47227	138703	618612	2146803	521	1293648	25517	21477
!	!	1786_KO CON	1786_KO CON.d	Sample		2019-10-03 21:27:00	404896	1112091	1752	4111566	119153	329	198	38	12198148	19435	53097	18057	22916	18679300	170451	802975	2445022	1775228	1207	19848285	340726	52	40917	63199	60463	253413	1061261	15840	64391970	34677	25095	2315	3701	9568676	51433318	96658	115617	593102	1805183	316	1357196	44749	20810
!	!	1787_KO CON	1787_KO CON.d	Sample		2019-10-03 20:58:00	259696	996481	1734	3151058	103650	91	476	31	10805176	14200	30458	15576	26513	16451357	199348	674009	1676005	1464245	1475	15711615	255233	9	31810	52039	41879	177072	799220	10020	63886685	30213	20236	2072	3984	7536747	56501555	64094	108205	519012	1531596	210	1094573	26525	19699
!	!	1788_KO CON	1788_KO CON.d	Sample		2019-10-03 23:10:00	20	752	2	976	50	232	219	7	2677	11	80	8	83	5027	94	116	383	476	5	3059	131	9	641	23	31	366	255	2489	21958	85	17	11	7	4073	25569	18	935	124	561	28	243	37	3
!	!	1790_KO MOD	1790_KO MOD.d	Sample		2019-10-03 22:26:00	127512	1821830	1410	7028674	74465	69	132	16	22242383	31607	96121	13985	38031	42007864	588332	529789	1060078	2760454	105	4395562	327825	45	26090	160105	68197	108451	899577	5594	77957625	289952	17106	1360	669	7923524	79374305	90817	167548	580156	4723374	557	853994	48914	19762
!	!	1792_KO CON	1792_KO CON.d	Sample		2019-10-03 16:49:00	29465	109329	196	236573	9664	177	661	25	756269	39612	140041	76465	96941	1025727	509104	63191	864220	929644	102	1079266	408544	82	71782	56506	70663	54218	3208697	123375	5081356	155987	47164	1238	2453	17172076	3856181	25036	191207	607149	3037266	728	70486	23307	18670
!	!	1799_KO CON	1799_KO CON.d	Sample		2019-10-03 22:41:00	199162	588675	1680	2177188	55417	109	156	64	6529723	16279	36604	21439	34496	8317288	176313	296559	1592886	1252957	399	7702452	320771	23	31055	76590	61725	148366	296473	11927	29111331	51006	27564	1481	4606	10467996	27258846	84756	140640	510568	1600116	375	470914	33636	23154
!	!	1803_KO CON	1803_KO CON.d	Sample		2019-10-03 15:35:00	402251	1217270	1447	1900760	134686	1007	629	46	14798104	27596	75734	27732	53289	20949010	245628	1094631	2704739	2817734	1334	24367573	292512	22	45471	69334	63218	263728	1429436	12733	71838725	51528	27255	2314	4487	10702518	65736787	131307	132792	596759	2195778	176	1559229	47787	14306
!	!	1805_KO CON	1805_KO CON.d	Sample		2019-10-03 14:51:00	481117	1451885	2808	4261511	158251	115	703	25	16644706	46844	76628	33895	71707	19691511	325766	1191529	7527626	7787230	1669	25390513	527299	49	53239	103738	89980	985182	2272202	48372	77390791	129805	24915	2785	4048	11064735	66186542	324125	147031	561193	2710757	369	1871575	108511	21093
!	!	1805_KO CON	1805_KO CONR.d	Sample		2019-10-03 15:06:00	431511	1394404	2819	4143046	163488	361	745	64	16868430	48150	84305	35054	32674	19388374	280901	1148880	7444311	7492246	1784	25265009	506536	13	52992	105333	84008	962461	801484	56900	78902793	76326	24228	2924	4258	10813967	65333441	325481	144286	578007	2726607	467	1814522	97044	20299
!	!	1808_KO MOD	1808_KO MOD.d	Sample		2019-10-03 17:03:00	24	365	1	222	48	947	135	3	1984	14	8	19	17	3922	51	117	402	625	2	2489	171	14	661	20	18	1266	274	1160	16632	39	24		13	2124	16396	22	780	174	455	20	64	17	7
!	!	1809_KO MOD	1809_KO MOD.d	Sample		2019-10-03 20:14:00	138530	2027398	2180	10193711	70984	102	169	7	22474078	18452	70350	7626	25782	54975039	551182	520588	432088	2604499	290	3313520	153617	7	14348	148566	26957	37969	561707	803	78818391	472259	11074	1421	258	5656621	99088074	63010	107188	531109	4916318	353	866263	44884	20363
!	!	1812_KO MOD	1812_KO MOD.d	Sample		2019-10-03 17:18:00	59298	1035189	1723	5215329	39273	799	615	14	13897846	11706	91817	7303	19605	32706576	567431	287083	322464	1449346	659	1063304	163045	77	15683	118070	30401	24348	373120	2103	48604526	399859	17636	809	458	6572711	61795911	52714	106578	592382	4462535	311	443217	37430	19028
!	!	1813_KO MOD	1813_KO MOD.d	Sample		2019-10-03 18:46:00	94495	1373125	1688	6362420	55505	259	390	21	14874635	9495	79314	4185	16426	38892810	510039	385145	298188	1190596	52	1743162	122729	104	9778	68666	20257	8415	230265	271	23860083	61116	7595	812	248	2798356	41021220	25227	79532	273313	2622040	115	1152649	27980	11179
!	!	1819_KO MOD	1819_KO MOD.d	Sample		2019-10-03 19:30:00	41842	751964	3132	3592179	35445	640	417	13	8703285	18432	103850	9930	10056	16354971	585172	197869	544849	2537690	89	1076864	158582	72	11775	104319	32888	43609	571559	2831	35780463	558427	27310	1264	493	8922667	47198626	78931	117012	565008	5056398	285	309694	87860	21133
!	!	1820_KO MOD	1820_KO MOD.d	Sample		2019-10-03 18:17:00	95817	1631381	1893	7621066	63001	257	492	3	20292704	22300	106912	9807	33960	46982564	758493	504874	822706	4019711	126	2540405	220015	144	23560	162164	30230	75904	676744	2446	72641048	615690	19074	1326	356	7886800	80433572	114101	134022	597760	6820605	196	833477	74980	21314
!	!	1822_KO MOD	1822_KO MOD.d	Sample		2019-10-03 18:02:00	42882	883061	1953	3959493	34339	87	481	11	8718221	12805	88868	7819	19702	14380507	532720	175390	308929	1540210	43	941594	197787	31	17405	139063	26145	26045	503321	2033	34726740	441339	22094	687	737	8602730	48559104	64035	137533	588538	3058795	336	288286	40641	23322
!	!	2427_WT	2427_WT.d	Sample		2019-10-03 16:34:00	25300	94220	85	160898	7582	292	488	7	449434	18436	40435	41887	57506	651588	262670	34976	144923	505037	56	1718595	208407	21	39872	27555	34568	27855	1235069	42363	3003181	83558	31784	482	1287	9531859	4105254	9920	96832	370078	1674543	370	49214	14593	10737
!	!	2428_WT	2428_WT.d	Sample		2019-10-03 19:45:00	25211	95325	125	164968	7185	122	494	4	465148	19208	58262	41991	56624	663171	248271	36826	483961	457487	157	1810784	222884	13	39960	27510	37248	28608	1117134	49251	2828340	108319	26656	428	1261	9956802	4148487	10556	88038	362996	1632857	134	47936	14951	12350
!	!	2429_WT	2429_WT.d	Sample		2019-10-03 15:21:00	52753	150758	168	364636	13001	65	247	20	894923	20398	67280	40600	49573	1311493	249233	69721	483301	1102347	128	1663077	174338	69	44858	18901	31865	23504	1485909	52333	5756117	103728	24339	303	1408	9204283	5367978	10363	84791	284522	1334252	278	73777	10925	9098
!	!	2430_WT	2430_WT.d	Sample		2019-10-03 15:50:00	228204	741887	309	1948368	63797	1352	639	31	6279494	37707	127558	71996	84093	7514626	416896	530649	1384973	924818	593	6498902	424915	18	57573	57796	63700	62774	2651838	73286	39931007	193431	32445	1586	1958	11847328	25166833	22459	207597	641630	2925990	478	527278	29244	21017
!	!	2431_WT	2431_WT.d	Sample		2019-10-03 21:42:00	29820	107247	224	229714	11097	363	343	7	796008	37576	128571	80326	85972	997647	498796	60683	1009987	2315306	731	1145525	411367	55	73680	38940	74141	58476	3180542	116583	4741318	184605	40850	1119	2248	16050489	3996090	23685	192497	646227	2877829	547	73772	26687	18698
!	!	2437_WT	2437_WT.d	Sample		2019-10-03 21:13:00	31834	103158	141	237141	9394	190	427	12	506959	22297	63664	35326	44178	442167	234647	30635	825127	1591479	416	498402	301202	7	54008	26488	43869	75238	1860444	61452	2025544	111816	34771	699	1788	11654088	1807801	18989	118231	369240	1821751	275	43570	20957	14213
!	!	2438_WT	2438_WT.d	Sample		2019-10-03 18:31:00	404468	1634715	123	1852225	145499	2845	469	83	20236286	52972	257642	114207	82492	22605791	827094	1480331	2192993	1798057	1529	19417364	779427	11	141594	127139	131049	291307	5315674	105244	89992324	261842	29126	3795	3892	18903952	68189098	54550	391830	917948	4828732	522	1676531	54613	33256
!	!	2439_WT	2439_WT.d	Sample		2019-10-03 22:55:00	304119	1509226	215	3547290	112795	1924	353	23	15408731	36004	115745	94329	110613	25526352	714333	1127646	2308493	1071195	2145	25042413	510919	84	88920	58487	84862	203809	3524729	69317	82883370	197029	24003	2455	2414	14056072	74062203	29256	244336	649016	3713340	528	1314748	32925	21752
!	!	PBQC 5	PBQC 5.d	Sample		2019-10-03 20:43:00	38	2775	3	1352	83	950	18	1	11330	9	57	28	3	22893	393	522	1323	2097	39	12892	279	2	480	77	39	502	1260	1066	99652	259	38	21	5	9387	106115	78	1050	464	1681	2	1294	7	9
!	!	PBQC 6	PBQC 6.d	Sample		2019-10-03 22:11:00	249975	1057263	1556	3590412	63329	278	497	68	11447661	20294	94538	34422	57425	18681121	388416	616331	1450257	2400670	862	10750539	295794	37	46417	80331	53383	178842	1619725	25577	54768012	191102	25903	2261	2352	10172193	53500389	62119	141449	598089	3028276	505	925334	35142	20448
!	!	PBQC 7	PBQC 7.d	Sample		2019-10-03 23:39:00	236809	1012658	1634	3660390	81941	254	205	29	11110772	27232	66212	36627	39551	19841137	382616	584626	1782961	2337835	911	10778093	224293	70	47052	79154	29716	112900	1573728	29282	55549119	128214	26444	1498	2895	10041067	52261851	54678	132960	612916	3010687	271	862472	38812	22961
!	!	PBQC eq_1	PBQC eq_1.d	Sample		2019-10-03 13:24:00	235994	985013	1910	3526588	77119	134	1148	42	11277581	28169	84383	36567	55437	18244507	414546	600154	1788242	1660049	591	11471977	319607	39	46637	81897	54706	194585	933185	26623	55252783	180252	27318	1543	2277	10580265	51776138	62374	139269	640225	3015863	333	911041	46686	20641
!	!	PBQC eq_2	PBQC eq_2.d	Sample		2019-10-03 13:38:00	245406	1002707	1872	3669849	82004	159	1067	23	11634611	27053	99388	36731	60524	18859274	410206	577650	1369407	1585514	756	11171883	319712	87	54044	78797	49903	117161	1671324	27016	55610985	194282	25687	1741	2687	10064788	53044196	64294	140690	624323	3226128	349	894455	35900	20105
!	!	PBQC eq_3	PBQC eq_3.d	Sample		2019-10-03 13:53:00	214345	990074	1554	3598075	79778	2701	903	4	11570763	26354	97273	35053	27447	18503038	423322	628892	1778596	1709996	484	11186602	238455	56	47167	78412	49819	125419	1605980	26411	56051803	189054	26111	1980	2573	10518590	51662096	63734	129018	625322	3420810	214	859306	37343	20830
!	!	PBQC eq_4	PBQC eq_4.d	Sample		2019-10-03 14:07:00	186836	822660	1084	2453227	54246	306	709	12	7455648	18241	67975	24240	39563	13728986	266622	426779	978724	1026758	478	7700668	184598	46	32267	39411	32301	103798	999974	21092	38655865	125277	16464	844	1724	6347607	36541777	41513	88926	364173	1827598	216	554473	24201	11489
!	!	Std mix dil_10	Std mix dil_10.d	Sample		2019-10-04 11:45:00	96	2029	1	271	59	502112	30733957	1	1219	3	148	157	84	7594	220	14	279	539	651	3937	313	1	14153	93	14606	1404	2028	5771	32645	74	13		24	4229	33195	16	11010	5965397	992	7	1636	247	201864
!	!	Std mix dil_100	Std mix dil_100rr.d	Sample		2019-10-04 11:01:00	219	1833	1	3420	15	27808	7869554	5	11138	6	121	3	13	19780	219	556	1523	1145	48	10194	1227	5	1135	306	1729	468	807	303	78662	132	4	5	30	7613	78614	32	1328	477218	1418	37	628	7	20420
!	!	Std mix dil_25	Std mix dil_25.d	Sample		2019-10-04 11:31:00	89	165	2	1534	85	37686	498408	5	5025	33	231	32		10149	72	236	606	700	339	4582	265	24	4182	79	4266	1170	641	1242	43393	74	11	27	22	3126	47961	43	4228	1891969	942	14	328	29	68297
!	!	Std mix dil_250	Std mix dil_250rr.d	Sample		2019-10-04 10:47:00	478	2971	4	4677	196	7568	2948844	8	11109	4	102	63	140	20159	114	383	2418	3647	13	8070	516	26	891	230	549	1526	1458	1290	65352	154	20		45	10864	62498	49	534	198690	1142	115	325	23	8590
!	!	Std mix dil_5	Std mix dil_5.d	Sample		2019-10-04 12:00:00	220	106	2	98	160	103357	9130813	6	2888	14	393	139	462	5548	95	477	200	1302	822	3041	414	4	29209	190	30916	1290	3934	9190	74273	136	36		31	7535	80379	17	24938	14576528	4022	10	431	633	439938
!	!	Std mix dil_50	Std mix dil_50r.d	Sample		2019-10-04 11:16:00	44	519	2	2013	88	18671	13656041	5	7360	10	51	5	14	12643	15	262	632	983	11	6764	546	6	2166	107	2179	1219	628	22	56526	88	26		22	3715	61553	33	1963	575586	922	70	432	4	32094
[truncated: 321 more columns]

## Sheet: Repeat check
Name	AcylCarnitine 12:0	AcylCarnitine 13:0	AcylCarnitine 14:0	AcylCarnitine 14:1	AcylCarnitine 14:2	AcylCarnitine 15:0	AcylCarnitine 16:0	AcylCarnitine 16:1	AcylCarnitine 17:0	AcylCarnitine 18:0	AcylCarnitine 18:1	AcylCarnitine 18:2		CE 14:0	CE 15:0	CE 16:0	CE 16:1	CE 16:2	CE 18:0	CE 18:1	CE 18:1-d7 (IS)	CE 18:2	CE 18:3	CE 20:0	CE 20:1	CE 20:2	CE 20:3	CE 20:4	CE 20:5	CE 22:0	CE 22:1	CE 22:4	CE 22:5(a\b)	CE 22:6	CE 24:0	CE 24:1	CE 24:4	CE 24:5	CE 24:6	COH (161)	COH-d7 (IS) (161)	DG 15:0 15:0 (IS)	DG 30:0 -(14:0)	DG 32:0 -(16:0)	DG 32:1 -(16:1)	DG 32:2 -(18:2)	DG 33:1 -d7	DG 34:1 -(18:1)	DG 34:2 -(16:1)
1776_KO CON	1339579	133795	17649556	4234354	421608	959348	72566521	23116964	1293648	20942456	60947245	21506673		9602	1738	88136	27063	1182	2162	80816	40	145453	7453	522	330	121	298	2158	97	19	34	27	34	4451	50	24	71	117	39	8838	156	28	71737	879467	257201	27	3424	995002	325147
1786_KO CON	1112091	119153	12198148	4111566	404896	802975	64391970	18679300	1357196	16139374	51433318	19848285		12141	2106	94234	22290	943	1590	72715	1	117188	6809	305	387	249	230	1842	67	11	11	27	224	4151	32	32	63	152	19	9754	45	36	45331	606065	148055	10	2169	803719	226396
1787_KO CON	996481	103650	10805176	3151058	259696	674009	63886685	16451357	1094573	18303670	56501555	15711615		10542	1559	86253	30697	1223	1297	63546	2	101396	5871	585	346	328	85	2243	46	63	33	46	45	4708	77	53	1	9	16	9468	8	70	52551	700170	216808	9	2199	769933	266736
1788_KO CON	752	50	2677	976	20	116	21958	5027	243	5116	25569	3059		66	107	499	14	572	59	52	39	32	25	270	16	18	38	29	38	37	18	1	14	11	15	1	30	26	10	291	39	47	449	3268	724	11	27	135	766
1792_KO CON	109329	9664	756269	236573	29465	63191	5081356	1025727	70486	811022	3856181	1079266		3224	378	43699	9134	2409	506	27720	11	16554	1360	278	50	8	54	195	56	2	8	28	41	988	15	15	68	189	48	8120	127	61	53267	804238	90365	90	857	483688	109787
1799_KO CON	588675	55417	6529723	2177188	199162	296559	29111331	8317288	470914	7458990	27258846	7702452		8304	851	101647	16035	717	2777	75562	12	68170	4660	178	229	88	189	1401	219	95	33	27	131	3840	25	31	19	171	52	10753	39	22	48710	552889	154759	79	1552	617982	175034
1803_KO CON	1217270	134686	14798104	1900760	402251	1094631	71838725	20949010	1559229	24037766	65736787	24367573		13881	1906	91150	25351	1159	2580	72888	2	149167	9717	289	567	146	441	1848	171	11	41	26	119	4445	40	33	12	198	3	10407	15	31	68196	841694	203309	81	3271	1111027	244948
1805_KO CON	1451885	158251	16644706	4261511	481117	1191529	77390791	19691511	1871575	29381606	66186542	25390513		8481	1470	89405	11514	1448	2164	76054	27	113079	6761	431	564	327	514	1716	17	6	24	21	242	3531	51	13	8	132	27	8760	81	57	53774	607937	172577	52	2969	794994	309500
1805_KO CON	1394404	163488	16868430	4143046	431511	1148880	78902793	19388374	1814522	30269411	65333441	25265009		7774	1106	78561	13028	1733	1884	63587	17	91973	5808	337	322	185	285	1318	112	17	4	10	268	3741	34	1	45	155	48	8994	73	41	55778	699675	186612	70	3464	884232	316877
1790_KO MOD	1821830	74465	22242383	7028674	127512	529789	77957625	42007864	853994	21724112	79374305	4395562		7250	271	85053	34805	60	1312	82401	1	11523	158	358	153	97	261	252	91	47	12	16	65	317	40	70	37	51	1	11592	237	46	142272	1088123	580816	38	2069	1277026	768903
1808_KO MOD	365	48	1984	222	24	117	16632	3922	64	5860	16396	2489		7	11	837	28	77	77	45	15	42	3	116	22	40	34	11	13	59	0	1	51	28	9	9	122	49	21	150	64	28	261	5276	267	17	8	520	574
1809_KO MOD	2027398	70984	22474078	10193711	138530	520588	78818391	54975039	866263	22967451	99088074	3313520		5636	128	80196	18534	151	1581	88929	19	4332	114	355	216	36	492	263	214	15	14	30	69	99	22	42	39	133	11	11045	236	12	128708	1074886	533352	90	2894	1634703	1000462
1812_KO MOD	1035189	39273	13897846	5215329	59298	287083	48604526	32706576	443217	9716068	61795911	1063304		8465	292	94317	67716	114	2084	91960	12	7253	157	273	131	110	85	604	143	9	25	38	46	73	66	4	36	71	13	11015	77	4	148424	1100418	776219	105	3841	1599813	1160815
1813_KO MOD	1373125	55505	14874635	6362420	94495	385145	23860083	38892810	1152649	13975803	41021220	1743162		10419	866	124469	56845	87	2578	136676	23	9940	21	195	251	34	114	413	35	20	26	11	23	417	54	1	45	112	58	13366	34	49	169222	1372903	958847	17	4119	1299343	1218757
1819_KO MOD	751964	35445	8703285	3592179	41842	197869	35780463	16354971	309694	8035236	47198626	1076864		9508	689	106505	42896	39	2124	131406	20	9864	458	55	256	128	84	630	100	17	15	5	44	313	9	71	139	80	28	11297	354	14	223003	1024414	856088	29	3592	1386875	1321571
1820_KO MOD	1631381	63001	20292704	7621066	95817	504874	72641048	46982564	833477	17926410	80433572	2540405		11136	212	114578	60596	181	2016	133458	0	7724	241	167	488	69	63	431	55	23	1	18	16	183	41	17	21	81	29	11701	42	37	141411	1029330	820940	9	3352	1252843	1099095
1822_KO MOD	883061	34339	8718221	3959493	42882	175390	34726740	14380507	288286	7597135	48559104	941594		8521	79	123563	43024	161	1118	93747	2	6356	38	266	218	38	285	511	26	14	45	21	25	111	13	24	47	76	17	11106	242	99	193971	1088017	842185	31	3676	1220429	1006555
2427_WT	94220	7582	449434	160898	25300	34976	3003181	651588	49214	505127	4105254	1718595		647	161	16616	1560	193	512	12722	6	7390	789	445	114	15	7	128	21	3	1	2	16	300	52	0	69	92	19	7075	69	121	32317	289430	50675	43	326	159596	46772
2428_WT	95325	7185	465148	164968	25211	36826	2828340	663171	47936	492432	4148487	1810784		501	156	19794	1096	205	552	12849	22	6399	444	517	29	157	23	33	9	27	27	59	14	61	30	13	67	72	26	8194	178	30	31267	208125	45153	84	852	98127	43792
2429_WT	150758	13001	894923	364636	52753	69721	5756117	1311493	73777	986774	5367978	1663077		764	192	15562	1473	162	482	13030	49	9941	705	370	119	49	2	203	32	29	1	31	35	303	27	8	21	216	29	8905	139	19	30746	296632	56086	5	552	168529	55568
2430_WT	741887	63797	6279494	1948368	228204	530649	39931007	7514626	527278	6436899	25166833	6498902		868	163	18880	1127	122	547	9868	30	6661	793	264	37	26	13	7	87	30	23	14	24	505	42	11	14	143	9	7461	49	39	35097	458044	46102	44	303	209193	50004
2431_WT	107247	11097	796008	229714	29820	60683	4741318	997647	73772	725082	3996090	1145525		1958	330	28530	5166	252	496	18540	26	12128	716	643	65	11	17	324	91	19	25	15	49	381	79	36	35	177	27	6791	8	49	44324	481380	80885	82	690	312925	102829
2437_WT	103158	9394	506959	237141	31834	30635	2025544	442167	43570	471982	1807801	498402		1617	145	25531	2446	165	350	17634	11	12356	668	282	31	9	48	197	9	12	5	21	70	807	6	9	161	248	25	8292	108	86	45615	489361	45978	51	331	229602	51717
2438_WT	1634715	145499	20236286	1852225	404468	1480331	89992324	22605791	1676531	26464615	68189098	19417364		2069	147	37189	2444	77	331	23915	1	11511	921	340	28	55	23	142	34	11	23	13	7	649	62	43	36	229	9	5186	26	27	71505	1048281	51811	8	588	472685	64051
2439_WT	1509226	112795	15408731	3547290	304119	1127646	82883370	25526352	1314748	25261358	74062203	25042413		2365	305	51393	8294	247	719	34506	35	32952	1782	319	123	26	55	430	78	18	18	16	17	940	42	6	29	118	20	5621	46	19	65679	652990	86593	10	904	394535	107495
[truncated: 316 more columns]

## Sheet: Clean data
Peak area
Name	Sample weight	AcylCarnitine 12:0	AcylCarnitine 13:0	AcylCarnitine 14:0	AcylCarnitine 14:1	AcylCarnitine 14:2	AcylCarnitine 15:0	AcylCarnitine 16:0	AcylCarnitine 16:1	AcylCarnitine 17:0	AcylCarnitine 18:0	AcylCarnitine 18:1	AcylCarnitine 18:2		CE 14:0	CE 15:0	CE 16:0	CE 16:1	CE 16:2	CE 18:0	CE 18:1	CE 18:1-d7 (IS)	CE 18:2	CE 18:3	CE 20:0	CE 20:1	CE 20:2	CE 20:3	CE 20:4	CE 20:5	CE 22:0	CE 22:1	CE 22:4	CE 22:5(a\b)	CE 22:6	CE 24:0	CE 24:1	CE 24:4	CE 24:5	CE 24:6		COH (161)	COH-d7 (IS) (161)		DG 15:0 15:0 (IS)	DG 30:0 -(14:0)	DG 32:0 -(16:0)	DG 32:1 -(16:1)	DG 32:2 -(18:2)
2427_WT	149.5	94220	7582	449434	160898	25300	34976	3003181	651588	49214	505127	4105254	1718595		647	161	16616	1560	193	512	12722	6	7390	789	445	114	15	7	128	21	3	1	2	16	300	52	0	69	92	19		7075	69		121	32317	289430	50675	43
2428_WT	165.1	95325	7185	465148	164968	25211	36826	2828340	663171	47936	492432	4148487	1810784		501	156	19794	1096	205	552	12849	22	6399	444	517	29	157	23	33	9	27	27	59	14	61	30	13	67	72	26		8194	178		30	31267	208125	45153	84
2429_WT	155.7	150758	13001	894923	364636	52753	69721	5756117	1311493	73777	986774	5367978	1663077		764	192	15562	1473	162	482	13030	49	9941	705	370	119	49	2	203	32	29	1	31	35	303	27	8	21	216	29		8905	139		19	30746	296632	56086	5
2430_WT	150.5	741887	63797	6279494	1948368	228204	530649	39931007	7514626	527278	6436899	25166833	6498902		868	163	18880	1127	122	547	9868	30	6661	793	264	37	26	13	7	87	30	23	14	24	505	42	11	14	143	9		7461	49		39	35097	458044	46102	44
2431_WT	158.4	107247	11097	796008	229714	29820	60683	4741318	997647	73772	725082	3996090	1145525		1958	330	28530	5166	252	496	18540	26	12128	716	643	65	11	17	324	91	19	25	15	49	381	79	36	35	177	27		6791	8		49	44324	481380	80885	82
2437_WT	171.4	103158	9394	506959	237141	31834	30635	2025544	442167	43570	471982	1807801	498402		1617	145	25531	2446	165	350	17634	11	12356	668	282	31	9	48	197	9	12	5	21	70	807	6	9	161	248	25		8292	108		86	45615	489361	45978	51
2438_WT	170.7	1634715	145499	20236286	1852225	404468	1480331	89992324	22605791	1676531	26464615	68189098	19417364		2069	147	37189	2444	77	331	23915	1	11511	921	340	28	55	23	142	34	11	23	13	7	649	62	43	36	229	9		5186	26		27	71505	1048281	51811	8
2439_WT	168	1509226	112795	15408731	3547290	304119	1127646	82883370	25526352	1314748	25261358	74062203	25042413		2365	305	51393	8294	247	719	34506	35	32952	1782	319	123	26	55	430	78	18	18	16	17	940	42	6	29	118	20		5621	46		19	65679	652990	86593	10
1776_KO CON	35.7	1339579	133795	17649556	4234354	421608	959348	72566521	23116964	1293648	20942456	60947245	21506673		9602	1738	88136	27063	1182	2162	80816	40	145453	7453	522	330	121	298	2158	97	19	34	27	34	4451	50	24	71	117	39		8838	156		28	71737	879467	257201	27
1786_KO CON	38.2	1112091	119153	12198148	4111566	404896	802975	64391970	18679300	1357196	16139374	51433318	19848285		12141	2106	94234	22290	943	1590	72715	1	117188	6809	305	387	249	230	1842	67	11	11	27	224	4151	32	32	63	152	19		9754	45		36	45331	606065	148055	10
1787_KO CON	32.4	996481	103650	10805176	3151058	259696	674009	63886685	16451357	1094573	18303670	56501555	15711615		10542	1559	86253	30697	1223	1297	63546	2	101396	5871	585	346	328	85	2243	46	63	33	46	45	4708	77	53	1	9	16		9468	8		70	52551	700170	216808	9
1788_KO CON	31.6	752	50	2677	976	20	116	21958	5027	243	5116	25569	3059		66	107	499	14	572	59	52	39	32	25	270	16	18	38	29	38	37	18	1	14	11	15	1	30	26	10		291	39		47	449	3268	724	11
1792_KO CON	39.7	109329	9664	756269	236573	29465	63191	5081356	1025727	70486	811022	3856181	1079266		3224	378	43699	9134	2409	506	27720	11	16554	1360	278	50	8	54	195	56	2	8	28	41	988	15	15	68	189	48		8120	127		61	53267	804238	90365	90
1799_KO CON	30.2	588675	55417	6529723	2177188	199162	296559	29111331	8317288	470914	7458990	27258846	7702452		8304	851	101647	16035	717	2777	75562	12	68170	4660	178	229	88	189	1401	219	95	33	27	131	3840	25	31	19	171	52		10753	39		22	48710	552889	154759	79
1803_KO CON	40.5	1217270	134686	14798104	1900760	402251	1094631	71838725	20949010	1559229	24037766	65736787	24367573		13881	1906	91150	25351	1159	2580	72888	2	149167	9717	289	567	146	441	1848	171	11	41	26	119	4445	40	33	12	198	3		10407	15		31	68196	841694	203309	81
1805_KO CON	50.6	1451885	158251	16644706	4261511	481117	1191529	77390791	19691511	1871575	29381606	66186542	25390513		8481	1470	89405	11514	1448	2164	76054	27	113079	6761	431	564	327	514	1716	17	6	24	21	242	3531	51	13	8	132	27		8760	81		57	53774	607937	172577	52
1805_KO CON R	50.6	1394404	163488	16868430	4143046	431511	1148880	78902793	19388374	1814522	30269411	65333441	25265009		7774	1106	78561	13028	1733	1884	63587	17	91973	5808	337	322	185	285	1318	112	17	4	10	268	3741	34	1	45	155	48		8994	73		41	55778	699675	186612	70
1790_KO MOD	36.1	1821830	74465	22242383	7028674	127512	529789	77957625	42007864	853994	21724112	79374305	4395562		7250	271	85053	34805	60	1312	82401	1	11523	158	358	153	97	261	252	91	47	12	16	65	317	40	70	37	51	1		11592	237		46	142272	1088123	580816	38
1808_KO MOD	36	365	48	1984	222	24	117	16632	3922	64	5860	16396	2489		7	11	837	28	77	77	45	15	42	3	116	22	40	34	11	13	59	0	1	51	28	9	9	122	49	21		150	64		28	261	5276	267	17
1809_KO MOD	36.8	2027398	70984	22474078	10193711	138530	520588	78818391	54975039	866263	22967451	99088074	3313520		5636	128	80196	18534	151	1581	88929	19	4332	114	355	216	36	492	263	214	15	14	30	69	99	22	42	39	133	11		11045	236		12	128708	1074886	533352	90
1812_KO MOD	26.5	1035189	39273	13897846	5215329	59298	287083	48604526	32706576	443217	9716068	61795911	1063304		8465	292	94317	67716	114	2084	91960	12	7253	157	273	131	110	85	604	143	9	25	38	46	73	66	4	36	71	13		11015	77		4	148424	1100418	776219	105
1813_KO MOD	32.6	1373125	55505	14874635	6362420	94495	385145	23860083	38892810	1152649	13975803	41021220	1743162		10419	866	124469	56845	87	2578	136676	23	9940	21	195	251	34	114	413	35	20	26	11	23	417	54	1	45	112	58		13366	34		49	169222	1372903	958847	17
1819_KO MOD	32.7	751964	35445	8703285	3592179	41842	197869	35780463	16354971	309694	8035236	47198626	1076864		9508	689	106505	42896	39	2124	131406	20	9864	458	55	256	128	84	630	100	17	15	5	44	313	9	71	139	80	28		11297	354		14	223003	1024414	856088	29
1820_KO MOD	40.1	1631381	63001	20292704	7621066	95817	504874	72641048	46982564	833477	17926410	80433572	2540405		11136	212	114578	60596	181	2016	133458	0	7724	241	167	488	69	63	431	55	23	1	18	16	183	41	17	21	81	29		11701	42		37	141411	1029330	820940	9
1822_KO MOD	34.4	883061	34339	8718221	3959493	42882	175390	34726740	14380507	288286	7597135	48559104	941594		8521	79	123563	43024	161	1118	93747	2	6356	38	266	218	38	285	511	26	14	45	21	25	111	13	24	47	76	17		11106	242		99	193971	1088017	842185	31
PBQC 6	90.5	1057263	63329	11447661	3590412	249975	616331	54768012	18681121	925334	15411631	53500389	10750539		8877	877	76101	25187	840	1556	65925	45	57437	2784	273	125	109	30	1388	196	17	4	10	328	2377	76	3	126	317	14		8925	124		35	77191	1024215	285337	29
PBQC 7	90.5	1012658	81941	11110772	3660390	236809	584626	55549119	19841137	862472	14274502	52261851	10778093		7333	912	63876	17671	197	1221	60381	1	57759	3314	522	236	83	118	600	59	20	203	33	35	2081	45	29	41	117	21		9424	170		12	54896	888178	277630	38
PBQC eq_1	90.5	985013	77119	11277581	3526588	235994	600154	55252783	18244507	911041	14951951	51776138	11471977		7678	873	70543	26135	449	1286	67565	1	63020	3644	658	329	136	40	1204	103	37	0	38	104	2147	13	1	22	77	8		9389	33		10	70661	1002126	295934	63
PBQC eq_2	90.5	1002707	82004	11634611	3669849	245406	577650	55610985	18859274	894455	14924665	53044196	11171883		6689	791	66767	18801	342	1062	66371	39	49684	2603	441	206	26	110	932	112	33	8	44	135	2139	77	14	5	215	14		8577	21		28	76133	728665	273180	3
PBQC eq_3	90.5	990074	79778	11570763	3598075	214345	628892	56051803	18503038	859306	15540545	51662096	11186602		5794	889	61275	23041	452	888	59721	29	57794	2511	451	182	70	90	1076	79	2	17	14	52	2245	74	0	14	241	14		8154	39		52	79727	688862	305491	112
PBQC eq_4	90.5	822660	54246	7455648	2453227	186836	426779	38655865	13728986	554473	9576102	36541777	7700668		3486	255	46310	10895	255	1189	41637	37	33863	1960	222	45	38	81	533	31	31	6	15	122	1390	13	28	22	74	23		9292	39		67	55622	488370	201353	71
Name	Sample weight	AcylCarnitine 12:0	AcylCarnitine 13:0	AcylCarnitine 14:0	AcylCarnitine 14:1	AcylCarnitine 14:2	AcylCarnitine 15:0	AcylCarnitine 16:0	AcylCarnitine 16:1	AcylCarnitine 17:0	AcylCarnitine 18:0	AcylCarnitine 18:1	AcylCarnitine 18:2		CE 14:0	CE 15:0	CE 16:0	CE 16:1	CE 16:2	CE 18:0	CE 18:1	CE 18:1-d7 (IS)	CE 18:2	CE 18:3	CE 20:0	CE 20:1	CE 20:2	CE 20:3	CE 20:4	CE 20:5	CE 22:0	CE 22:1	CE 22:4	CE 22:5(a\b)	CE 22:6	CE 24:0	CE 24:1	CE 24:4	CE 24:5	CE 24:6		COH (161)	COH-d7 (IS) (161)		DG 15:0 15:0 (IS)	DG 30:0 -(14:0)	DG 32:0 -(16:0)	DG 32:1 -(16:1)	DG 32:2 -(18:2)
Std mix dil_250		2971	196	11109	4677	478	383	65352	20159	325	10167	62498	8070		534	199	4166	2545	2891	115	312	1	4	39	2087	47	28	79	46	113	29	18	12	44	53	27	14	21	46	28		441	1078		227	3735	107162	2247	28
Std mix dil_100		1833	15	11138	3420	219	556	78662	19780	628	16892	78614	10194		40	99	830	1390	2907	47	115	4	105	9	714	40	23	33	36	40	1	2	26	41	18	20	2	3	52	1		1882	5627		25	675	75154	820	18
Std mix dil_50		519	88	7360	2013	44	262	56526	12643	432	13886	61553	6764		110	77	698	2899	2695	1135	81	11	14	8	318	9	20	8	29	31	27	28	1	12	24	13	3	24	3	31		3612	10693		76	1130	89825	1243	9
Std mix dil_25		165	85	5025	1534	89	236	43393	10149	328	9730	47961	4582		63	41	1076	2800	2779	1363	114	21	15	1	460	28	55	8	40	61	9	16	21	8	15	46	15	3	1	19		6578	19956		14	651	83858	1101	21
Std mix dil_10		2029	59	1219	271	96	14	32645	7594	1636	8408	33195	3937		3215	1402	29751	2955	2684	4197	389	2	27	42	336	32	25	27	27	62	11	67	1	12	29	16	2	1	23	40		2507	34107		20	1521	83485	980	52
[truncated: 316 more columns]

## Sheet: Response (norm to wt)
Normalised to weights
Name	Group	AcylCarnitine 12:0	AcylCarnitine 13:0	AcylCarnitine 14:0	AcylCarnitine 14:1	AcylCarnitine 14:2	AcylCarnitine 15:0	AcylCarnitine 16:0	AcylCarnitine 16:1	AcylCarnitine 17:0	AcylCarnitine 18:0	AcylCarnitine 18:1	AcylCarnitine 18:2		CE 14:0	CE 15:0	CE 16:0	CE 16:1	CE 16:2	CE 18:0	CE 18:1	CE 18:1-d7 (IS)	CE 18:2	CE 18:3	CE 20:0	CE 20:1	CE 20:2	CE 20:3	CE 20:4	CE 20:5	CE 22:0	CE 22:1	CE 22:4	CE 22:5(a\b)	CE 22:6	CE 24:0	CE 24:1	CE 24:4	CE 24:5	CE 24:6		COH (161)	COH-d7 (IS) (161)		DG 15:0 15:0 (IS)	DG 30:0 -(14:0)	DG 32:0 -(16:0)	DG 32:1 -(16:1)	DG 32:2 -(18:2)
2427_WT	wt	1890.7	152.147	9018.74	3228.72	507.692	701.86	60264.5	13075.3	987.572	10136.3	82379.7	34486.9		12.9833	3.23077	333.431	31.3043	3.87291	10.2742	255.291	0.120401	148.294	15.8328	8.92977	2.28763	0.301003	0.140468	2.56856	0.421405	0.0602007	0.0200669	0.0401338	0.32107	6.02007	1.04348	0	1.38462	1.84615	0.381271	0	141.973	1.38462	0	2.42809	648.502	5807.96	1016.89	0.862876
2428_WT	wt	1732.13	130.557	8452.11	2997.6	458.104	669.158	51393.2	12050.4	871.036	8947.89	75381.4	32903.4		9.10357	2.83465	359.673	19.9152	3.72502	10.0303	233.477	0.399758	116.275	8.06784	9.39431	0.526953	2.85282	0.417929	0.599637	0.163537	0.490612	0.490612	1.07208	0.254391	1.10842	0.545124	0.23622	1.21744	1.3083	0.472441	0	148.892	3.2344	0	0.545124	568.147	3781.8	820.466	1.52635
2429_WT	wt	2904.78	250.501	17243.2	7025.74	1016.44	1343.37	110908	25269.6	1421.52	19013	103429	32043.9		14.7206	3.69942	299.846	28.3815	3.12139	9.28709	251.06	0.944123	191.541	13.5838	7.12909	2.29287	0.944123	0.0385356	3.91137	0.61657	0.558767	0.0192678	0.597303	0.674374	5.83815	0.520231	0.154143	0.404624	4.16185	0.558767	0	171.58	2.67823	0	0.366089	592.408	5715.45	1080.66	0.0963391
2430_WT	wt	14788.4	1271.7	125173	38837.9	4548.92	10577.7	795967	149793	10510.5	128310	501664	129546		17.3023	3.24917	376.346	22.4651	2.43189	10.9037	196.704	0.598007	132.777	15.8073	5.26246	0.737542	0.518272	0.259136	0.139535	1.73422	0.598007	0.458472	0.27907	0.478405	10.0664	0.837209	0.219269	0.27907	2.8505	0.179402	0	148.724	0.976744	0	0.777409	699.608	9130.45	918.977	0.877076
2431_WT	wt	2031.19	210.17	15075.9	4350.64	564.773	1149.3	89797.7	18894.8	1397.2	13732.6	75683.5	21695.5		37.0833	6.25	540.341	97.8409	4.77273	9.39394	351.136	0.492424	229.697	13.5606	12.178	1.23106	0.208333	0.32197	6.13636	1.72348	0.359848	0.473485	0.284091	0.92803	7.21591	1.49621	0.681818	0.662879	3.35227	0.511364	0	128.617	0.151515	0	0.92803	839.47	9117.05	1531.91	1.55303
2437_WT	wt	1805.57	164.422	8873.26	4150.66	557.188	536.202	35452.9	7739.21	762.602	8261.06	31641.8	8723.49		28.3022	2.53792	446.867	42.8121	2.88798	6.12602	308.646	0.192532	216.266	11.6919	4.93582	0.54259	0.157526	0.84014	3.44807	0.157526	0.210035	0.0875146	0.367561	1.2252	14.1249	0.105018	0.157526	2.81797	4.34072	0.437573	0	145.134	1.89032	0	1.50525	798.396	8565.25	804.749	0.892649
2438_WT	wt	28729.6	2557.1	355647	32552.3	7108.4	26016.4	1.58159e+06	397290	29464.5	465107	1.1984e+06	341254		36.362	2.58348	653.585	42.9525	1.35325	5.81722	420.299	0.0175747	202.302	16.1863	5.9754	0.492091	0.966608	0.404218	2.49561	0.59754	0.193322	0.404218	0.228471	0.123023	11.406	1.08963	0.755712	0.632689	4.0246	0.158172	0	91.1424	0.456942	0	0.474517	1256.68	18423.2	910.562	0.140598
2439_WT	wt	26950.5	2014.2	275156	63344.5	5430.7	20136.5	1.48006e+06	455828	23477.6	451096	1.32254e+06	447186		42.2321	5.44643	917.732	148.107	4.41071	12.8393	616.179	0.625	588.429	31.8214	5.69643	2.19643	0.464286	0.982143	7.67857	1.39286	0.321429	0.321429	0.285714	0.303571	16.7857	0.75	0.107143	0.517857	2.10714	0.357143	0	100.375	0.821429	0	0.339286	1172.84	11660.5	1546.3	0.178571
1776_KO CON	KO Con	37523.2	3747.76	494385	118609	11809.7	26872.5	2.03268e+06	647534	36236.6	586623	1.70721e+06	602428		268.964	48.6835	2468.8	758.067	33.1092	60.5602	2263.75	1.12045	4074.31	208.768	14.6218	9.2437	3.38936	8.34734	60.4482	2.71709	0.532213	0.952381	0.756303	0.952381	124.678	1.40056	0.672269	1.9888	3.27731	1.09244	0	247.563	4.36975	0	0.784314	2009.44	24634.9	7204.51	0.756303
1786_KO CON	KO Con	29112.3	3119.19	319323	107633	10599.4	21020.3	1.68565e+06	488987	35528.7	422497	1.34642e+06	519589		317.827	55.1309	2466.86	583.508	24.6859	41.623	1903.53	0.026178	3067.75	178.246	7.98429	10.1309	6.51832	6.02094	48.2199	1.75393	0.287958	0.287958	0.706806	5.86387	108.665	0.837696	0.837696	1.64921	3.97906	0.497382	0	255.34	1.17801	0	0.942408	1186.68	15865.6	3875.79	0.26178
1787_KO CON	KO Con	30755.6	3199.07	333493	97254.9	8015.31	20802.7	1.97181e+06	507758	33783.1	564928	1.74388e+06	484926		325.37	48.1173	2662.13	947.438	37.7469	40.0309	1961.3	0.0617284	3129.51	181.204	18.0556	10.679	10.1235	2.62346	69.2284	1.41975	1.94444	1.01852	1.41975	1.38889	145.309	2.37654	1.6358	0.0308642	0.277778	0.493827	0	292.222	0.246914	0	2.16049	1621.94	21610.2	6691.6	0.277778
1788_KO CON	KO Con	23.7975	1.58228	84.7152	30.8861	0.632911	3.67089	694.873	159.082	7.68987	161.899	809.146	96.8038		2.08861	3.38608	15.7911	0.443038	18.1013	1.86709	1.64557	1.23418	1.01266	0.791139	8.5443	0.506329	0.56962	1.20253	0.917722	1.20253	1.17089	0.56962	0.0316456	0.443038	0.348101	0.474684	0.0316456	0.949367	0.822785	0.316456	0	9.20886	1.23418	0	1.48734	14.2089	103.418	22.9114	0.348101
1792_KO CON	KO Con	2753.88	243.426	19049.6	5959.02	742.191	1591.71	127994	25837	1775.47	20428.8	97133	27185.5		81.2091	9.52141	1100.73	230.076	60.6801	12.7456	698.237	0.277078	416.977	34.2569	7.00252	1.25945	0.201511	1.3602	4.91184	1.41058	0.0503778	0.201511	0.70529	1.03275	24.8866	0.377834	0.377834	1.71285	4.76071	1.20907	0	204.534	3.19899	0	1.53652	1341.74	20257.9	2276.2	2.267
1799_KO CON	KO Con	19492.5	1835	216216	72092.3	6594.77	9819.83	963951	275407	15593.2	246986	902611	255048		274.967	28.1788	3365.79	530.96	23.7417	91.9536	2502.05	0.397351	2257.28	154.305	5.89404	7.58278	2.91391	6.25828	46.3907	7.25166	3.1457	1.09272	0.89404	4.33775	127.152	0.827815	1.02649	0.629139	5.66225	1.72185	0	356.06	1.29139	0	0.728477	1612.91	18307.6	5124.47	2.61589
1803_KO CON	KO Con	30056	3325.58	365385	46932.3	9932.12	27027.9	1.7738e+06	517260	38499.5	593525	1.62313e+06	601668		342.741	47.0617	2250.62	625.951	28.6173	63.7037	1799.7	0.0493827	3683.14	239.926	7.1358	14	3.60494	10.8889	45.6296	4.22222	0.271605	1.01235	0.641975	2.93827	109.753	0.987654	0.814815	0.296296	4.88889	0.0740741	0	256.963	0.37037	0	0.765432	1683.85	20782.6	5019.98	2
1805_KO CON	KO Con	28693.4	3127.49	328947	84219.6	9508.24	23548	1.52946e+06	389160	36987.6	580664	1.30803e+06	501789		167.609	29.0514	1766.9	227.549	28.6166	42.7668	1503.04	0.533597	2234.76	133.617	8.51779	11.1462	6.46245	10.1581	33.913	0.335968	0.118577	0.474308	0.41502	4.78261	69.7826	1.00791	0.256917	0.158103	2.6087	0.533597	0	173.123	1.60079	0	1.12648	1062.73	12014.6	3410.61	1.02767
1805_KO CON R	KO Con	27557.4	3230.99	333368	81878.4	8527.89	22705.1	1.55934e+06	383169	35860.1	598210	1.29117e+06	499308		153.636	21.8577	1552.59	257.47	34.249	37.2332	1256.66	0.335968	1817.65	114.783	6.66008	6.36364	3.65613	5.63241	26.0474	2.21344	0.335968	0.0790514	0.197628	5.29644	73.9328	0.671937	0.0197628	0.889328	3.06324	0.948617	0	177.747	1.44269	0	0.810277	1102.33	13827.6	3687.98	1.3834
1790_KO MOD	KO MOD	50466.2	2062.74	616132	194700	3532.19	14675.6	2.15949e+06	1.16365e+06	23656.3	601776	2.19873e+06	121761		200.831	7.50693	2356.04	964.127	1.66205	36.3435	2282.58	0.0277008	319.197	4.37673	9.9169	4.23823	2.68698	7.22992	6.98061	2.52078	1.30194	0.33241	0.443213	1.80055	8.78116	1.10803	1.93906	1.02493	1.41274	0.0277008	0	321.108	6.5651	0	1.27424	3941.05	30141.9	16089.1	1.05263
1808_KO MOD	KO MOD	10.1389	1.33333	55.1111	6.16667	0.666667	3.25	462	108.944	1.77778	162.778	455.444	69.1389		0.194444	0.305556	23.25	0.777778	2.13889	2.13889	1.25	0.416667	1.16667	0.0833333	3.22222	0.611111	1.11111	0.944444	0.305556	0.361111	1.63889	0	0.0277778	1.41667	0.777778	0.25	0.25	3.38889	1.36111	0.583333	0	4.16667	1.77778	0	0.777778	7.25	146.556	7.41667	0.472222
1809_KO MOD	KO MOD	55092.3	1928.91	610709	277003	3764.4	14146.4	2.1418e+06	1.49389e+06	23539.8	624116	2.69261e+06	90041.3		153.152	3.47826	2179.24	503.641	4.10326	42.962	2416.55	0.516304	117.717	3.09783	9.64674	5.86957	0.978261	13.3696	7.14674	5.81522	0.407609	0.380435	0.815217	1.875	2.69022	0.597826	1.1413	1.05978	3.61413	0.298913	0	300.136	6.41304	0	0.326087	3497.5	29208.9	14493.3	2.44565
1812_KO MOD	KO MOD	39063.7	1482	524447	196805	2237.66	10833.3	1.83413e+06	1.23421e+06	16725.2	366644	2.33192e+06	40124.7		319.434	11.0189	3559.13	2555.32	4.30189	78.6415	3470.19	0.45283	273.698	5.92453	10.3019	4.9434	4.15094	3.20755	22.7925	5.39623	0.339623	0.943396	1.43396	1.73585	2.75472	2.49057	0.150943	1.35849	2.67925	0.490566	0	415.66	2.90566	0	0.150943	5600.91	41525.2	29291.3	3.96226
1813_KO MOD	KO MOD	42120.4	1702.61	456277	195166	2898.62	11814.3	731904	1.19303e+06	35357.3	428706	1.25832e+06	53471.2		319.601	26.5644	3818.07	1743.71	2.66871	79.0798	4192.52	0.705521	304.908	0.644172	5.9816	7.69939	1.04294	3.49693	12.6687	1.07362	0.613497	0.797546	0.337423	0.705521	12.7914	1.65644	0.0306748	1.38037	3.43558	1.77914	0	410	1.04294	0	1.50307	5190.86	42113.6	29412.5	0.521472
1819_KO MOD	KO MOD	22995.8	1083.94	266156	109853	1279.57	6051.04	1.0942e+06	500152	9470.76	245726	1.44338e+06	32931.6		290.765	21.0703	3257.03	1311.8	1.19266	64.9541	4018.53	0.611621	301.651	14.0061	1.68196	7.82875	3.91437	2.56881	19.2661	3.0581	0.519878	0.458716	0.152905	1.34557	9.57187	0.275229	2.17125	4.25076	2.44648	0.856269	0	345.474	10.8257	0	0.428135	6819.66	31327.6	26180.1	0.88685
1820_KO MOD	KO MOD	40682.8	1571.1	506052	190052	2389.45	12590.4	1.8115e+06	1.17164e+06	20785	447043	2.00582e+06	63351.7		277.706	5.28678	2857.31	1511.12	4.51372	50.2743	3328.13	0	192.618	6.00998	4.16459	12.1696	1.7207	1.57107	10.7481	1.37157	0.573566	0.0249377	0.448878	0.399002	4.56359	1.02244	0.42394	0.523691	2.01995	0.723192	0	291.796	1.04738	0	0.922693	3526.46	25669.1	20472.3	0.224439
1822_KO MOD	KO MOD	25670.4	998.227	253437	115102	1246.57	5098.55	1.0095e+06	418038	8380.41	220847	1.4116e+06	27371.9		247.703	2.29651	3591.95	1250.7	4.68023	32.5	2725.2	0.0581395	184.767	1.10465	7.73256	6.33721	1.10465	8.28488	14.8547	0.755814	0.406977	1.30814	0.610465	0.726744	3.22674	0.377907	0.697674	1.36628	2.2093	0.494186	0	322.849	7.03488	0	2.87791	5638.69	31628.4	24482.1	0.901163
PBQC 6	90.5	11682.5	699.768	126493	39673.1	2762.15	6810.29	605171	206421	10224.7	170294	591165	118790		98.0884	9.69061	840.895	278.309	9.28177	17.1934	728.453	0.497238	634.663	30.7624	3.01657	1.38122	1.20442	0.331492	15.337	2.16575	0.187845	0.0441989	0.110497	3.62431	26.2652	0.839779	0.0331492	1.39227	3.50276	0.154696	0	98.6188	1.37017	0	0.38674	852.939	11317.3	3152.9	0.320442
PBQC 7	90.5	11189.6	905.425	122771	40446.3	2616.67	6459.96	613802	219239	9530.08	157729	577479	119095		81.0276	10.0773	705.812	195.26	2.1768	13.4917	667.193	0.0110497	638.221	36.6188	5.76796	2.60773	0.917127	1.30387	6.62983	0.651934	0.220994	2.24309	0.364641	0.38674	22.9945	0.497238	0.320442	0.453039	1.29282	0.232044	0	104.133	1.87845	0	0.132597	606.586	9814.12	3067.73	0.41989
PBQC eq_1	90.5	10884.1	852.144	124614	38967.8	2607.67	6631.54	610528	201597	10066.8	165215	572112	126762		84.8398	9.64641	779.481	288.785	4.96133	14.2099	746.575	0.0110497	696.354	40.2652	7.27072	3.63536	1.50276	0.441989	13.3039	1.13812	0.40884	0	0.41989	1.14917	23.7238	0.143646	0.0110497	0.243094	0.850829	0.0883978	0	103.746	0.364641	0	0.110497	780.785	11073.2	3269.99	0.696133
PBQC eq_2	90.5	11079.6	906.122	128559	40550.8	2711.67	6382.87	614486	208390	9883.48	164913	586124	123446		73.9116	8.74033	737.757	207.746	3.77901	11.7348	733.381	0.430939	548.994	28.7624	4.87293	2.27624	0.287293	1.21547	10.2983	1.23757	0.364641	0.0883978	0.486188	1.49171	23.6354	0.850829	0.154696	0.0552486	2.37569	0.154696	0	94.7735	0.232044	0	0.309392	841.249	8051.55	3018.56	0.0331492
PBQC eq_3	90.5	10940	881.525	127854	39757.7	2368.45	6949.08	619357	204453	9495.09	171719	570852	123609		64.0221	9.8232	677.072	254.597	4.99448	9.81215	659.901	0.320442	638.608	27.7459	4.98343	2.01105	0.773481	0.994475	11.8895	0.872928	0.0220994	0.187845	0.154696	0.574586	24.8066	0.81768	0	0.154696	2.66298	0.154696	0	90.0994	0.430939	0	0.574586	880.961	7611.73	3375.59	1.23757
CV PBQC		2.85133	10.1639	1.88394	1.61565	5.79779	3.55157	0.856372	3.24745	3.27852	3.31846	1.52728	2.75737		15.7778	5.28055	8.59337	17.0553	52.3106	20.8268	5.71198	90.7853	8.35056	16.4243	29.7848	34.9449	48.9309	52.0082	28.6274	47.7834	63.8423	189.156	53.9808	89.6574	5.28765	49.0758	130.855	117.82	49.9944	32.425	#DIV/0!	6.09392	85.1469	#DIV/0!	63.2978	13.9024	17.7208	4.60753	84.1574
Name	Concentration	CE 14:0	CE 15:0	CE 16:0	CE 16:1	CE 16:2	CE 18:0	CE 18:1	CE 18:1-d7 (IS)	CE 18:2	CE 18:3	CE 20:0	CE 20:1	CE 20:2	CE 20:3	CE 20:4	CE 20:5	CE 22:0	CE 22:1	CE 22:4	CE 22:5(a\b)	CE 22:6	CE 24:0	CE 24:1	CE 24:4	CE 24:5	CE 24:6		COH (161)	COH-d7 (IS) (161)		DG 15:0 15:0 (IS)	DG 30:0 -(14:0)	DG 32:0 -(16:0)	DG 32:1 -(16:1)	DG 32:2 -(18:2)	DG 33:1 -d7	DG 34:1 -(18:1)	DG 34:2 -(16:1)	DG 34:2 -(18:2)	DG 36:1 -(18:1)	DG 36:2 -(18:1)	DG 36:2 -(18:2)	DG 36:3 -(18:2)	DG 36:4 -(18:2)	DG 36:4 -(18:3)	DG 36:4 -(20:4)	DG 38:4 -(20:3)	DG 38:4 -(20:4)
Std mix dil_250		534	199	4166	2545	2891	115	312	1	4	39	2087	47	28	79	46	113	29	18	12	44	53	27	14	21	46	28		441	1078		227	3735	107162	2247	28	20	9009	4252	11264	1327	75797	1207	363	6585	648	296	285	1693
Std mix dil_100		40	99	830	1390	2907	47	115	4	105	9	714	40	23	33	36	40	1	2	26	41	18	20	2	3	52	1		1882	5627		25	675	75154	820	18	68	4218	2386	3792	2479	113507	675	368	895	357	1877	63	789
Std mix dil_50		110	77	698	2899	2695	1135	81	11	14	8	318	9	20	8	29	31	27	28	1	12	24	13	3	24	3	31		3612	10693		76	1130	89825	1243	9	21	5284	2107	3566	3462	188578	499	34	1218	114	89	81	1006
Std mix dil_25		63	41	1076	2800	2779	1363	114	21	15	1	460	28	55	8	40	61	9	16	21	8	15	46	15	3	1	19		6578	19956		14	651	83858	1101	21	3	5019	1488	1815	5981	312980	629	110	679	103	599	62	432
Std mix dil_10		3215	1402	29751	2955	2684	4197	389	2	27	42	336	32	25	27	27	62	11	67	1	12	29	16	2	1	23	40		2507	34107		20	1521	83485	980	52	29	4991	690	3284	13057	647056	525	55	851	163	143	52	719
[truncated: 323 more columns]

## Sheet: calculations
Normalised to weights
Name	Group	AcylCarnitine 12:0	AcylCarnitine 13:0	AcylCarnitine 14:0	AcylCarnitine 14:1	AcylCarnitine 14:2	AcylCarnitine 15:0	AcylCarnitine 16:0	AcylCarnitine 16:1	AcylCarnitine 17:0	AcylCarnitine 18:0	AcylCarnitine 18:1	AcylCarnitine 18:2		CE 14:0	CE 15:0	CE 16:0	CE 16:1	CE 16:2	CE 18:0	CE 18:1	CE 18:1-d7 (IS)	CE 18:2	CE 18:3	CE 20:0	CE 20:1	CE 20:2	CE 20:3	CE 20:4	CE 20:5	CE 22:0	CE 22:1	CE 22:4	CE 22:5(a\b)	CE 22:6	CE 24:0	CE 24:1	CE 24:4	CE 24:5	CE 24:6		COH (161)	COH-d7 (IS) (161)		DG 15:0 15:0 (IS)	DG 30:0 -(14:0)	DG 32:0 -(16:0)	DG 32:1 -(16:1)	DG 32:2 -(18:2)
2427_WT	wt	1890.7	152.147	9018.74	3228.72	507.692	701.86	60264.5	13075.3	987.572	10136.3	82379.7	34486.9		12.9833	3.23077	333.431	31.3043	3.87291	10.2742	255.291	0.120401	148.294	15.8328	8.92977	2.28763	0.301003	0.140468	2.56856	0.421405	0.0602007	0.0200669	0.0401338	0.32107	6.02007	1.04348	0	1.38462	1.84615	0.381271	0	141.973	1.38462	0	2.42809	648.502	5807.96	1016.89	0.862876
2428_WT	wt	1732.13	130.557	8452.11	2997.6	458.104	669.158	51393.2	12050.4	871.036	8947.89	75381.4	32903.4		9.10357	2.83465	359.673	19.9152	3.72502	10.0303	233.477	0.399758	116.275	8.06784	9.39431	0.526953	2.85282	0.417929	0.599637	0.163537	0.490612	0.490612	1.07208	0.254391	1.10842	0.545124	0.23622	1.21744	1.3083	0.472441	0	148.892	3.2344	0	0.545124	568.147	3781.8	820.466	1.52635
2429_WT	wt	2904.78	250.501	17243.2	7025.74	1016.44	1343.37	110908	25269.6	1421.52	19013	103429	32043.9	0	14.7206	3.69942	299.846	28.3815	3.12139	9.28709	251.06	0.944123	191.541	13.5838	7.12909	2.29287	0.944123	0.0385356	3.91137	0.61657	0.558767	0.0192678	0.597303	0.674374	5.83815	0.520231	0.154143	0.404624	4.16185	0.558767	0	171.58	2.67823	0	0.366089	592.408	5715.45	1080.66	0.0963391
2430_WT	wt	14788.4	1271.7	125173	38837.9	4548.92	10577.7	795967	149793	10510.5	128310	501664	129546	0	17.3023	3.24917	376.346	22.4651	2.43189	10.9037	196.704	0.598007	132.777	15.8073	5.26246	0.737542	0.518272	0.259136	0.139535	1.73422	0.598007	0.458472	0.27907	0.478405	10.0664	0.837209	0.219269	0.27907	2.8505	0.179402	0	148.724	0.976744	0	0.777409	699.608	9130.45	918.977	0.877076
2431_WT	wt	2031.19	210.17	15075.9	4350.64	564.773	1149.3	89797.7	18894.8	1397.2	13732.6	75683.5	21695.5	0	37.0833	6.25	540.341	97.8409	4.77273	9.39394	351.136	0.492424	229.697	13.5606	12.178	1.23106	0.208333	0.32197	6.13636	1.72348	0.359848	0.473485	0.284091	0.92803	7.21591	1.49621	0.681818	0.662879	3.35227	0.511364	0	128.617	0.151515	0	0.92803	839.47	9117.05	1531.91	1.55303
2437_WT	wt	1805.57	164.422	8873.26	4150.66	557.188	536.202	35452.9	7739.21	762.602	8261.06	31641.8	8723.49	0	28.3022	2.53792	446.867	42.8121	2.88798	6.12602	308.646	0.192532	216.266	11.6919	4.93582	0.54259	0.157526	0.84014	3.44807	0.157526	0.210035	0.0875146	0.367561	1.2252	14.1249	0.105018	0.157526	2.81797	4.34072	0.437573	0	145.134	1.89032	0	1.50525	798.396	8565.25	804.749	0.892649
2438_WT	wt	28729.6	2557.1	355647	32552.3	7108.4	26016.4	1.58159e+06	397290	29464.5	465107	1.1984e+06	341254	0	36.362	2.58348	653.585	42.9525	1.35325	5.81722	420.299	0.0175747	202.302	16.1863	5.9754	0.492091	0.966608	0.404218	2.49561	0.59754	0.193322	0.404218	0.228471	0.123023	11.406	1.08963	0.755712	0.632689	4.0246	0.158172	0	91.1424	0.456942	0	0.474517	1256.68	18423.2	910.562	0.140598
2439_WT	wt	26950.5	2014.2	275156	63344.5	5430.7	20136.5	1.48006e+06	455828	23477.6	451096	1.32254e+06	447186	0	42.2321	5.44643	917.732	148.107	4.41071	12.8393	616.179	0.625	588.429	31.8214	5.69643	2.19643	0.464286	0.982143	7.67857	1.39286	0.321429	0.321429	0.285714	0.303571	16.7857	0.75	0.107143	0.517857	2.10714	0.357143	0	100.375	0.821429	0	0.339286	1172.84	11660.5	1546.3	0.178571
	wt	10104.1	843.849	101830	19561	2524.03	7641.31	525679	134993	8611.58	138076	423890	130980	0	24.7612	3.72898	490.978	54.2224	3.32199	9.33397	329.099	0.423728	228.198	15.819	7.43766	1.2884	0.801621	0.425567	3.37221	0.850892	0.349027	0.284383	0.394303	0.538509	9.07069	0.798363	0.288979	0.989643	2.99894	0.382017	0	134.555	1.44927	0	0.920475	822.006	9025.21	1078.81	0.765936
1776_KO CON	KO Con	37523.2	3747.76	494385	118609	11809.7	26872.5	2.03268e+06	647534	36236.6	586623	1.70721e+06	602428	0	268.964	48.6835	2468.8	758.067	33.1092	60.5602	2263.75	1.12045	4074.31	208.768	14.6218	9.2437	3.38936	8.34734	60.4482	2.71709	0.532213	0.952381	0.756303	0.952381	124.678	1.40056	0.672269	1.9888	3.27731	1.09244	0	247.563	4.36975	0	0.784314	2009.44	24634.9	7204.51	0.756303
1786_KO CON	KO Con	29112.3	3119.19	319323	107633	10599.4	21020.3	1.68565e+06	488987	35528.7	422497	1.34642e+06	519589	0	317.827	55.1309	2466.86	583.508	24.6859	41.623	1903.53	0.026178	3067.75	178.246	7.98429	10.1309	6.51832	6.02094	48.2199	1.75393	0.287958	0.287958	0.706806	5.86387	108.665	0.837696	0.837696	1.64921	3.97906	0.497382	0	255.34	1.17801	0	0.942408	1186.68	15865.6	3875.79	0.26178
1787_KO CON	KO Con	30755.6	3199.07	333493	97254.9	8015.31	20802.7	1.97181e+06	507758	33783.1	564928	1.74388e+06	484926	0	325.37	48.1173	2662.13	947.438	37.7469	40.0309	1961.3	0.0617284	3129.51	181.204	18.0556	10.679	10.1235	2.62346	69.2284	1.41975	1.94444	1.01852	1.41975	1.38889	145.309	2.37654	1.6358	0.0308642	0.277778	0.493827	0	292.222	0.246914	0	2.16049	1621.94	21610.2	6691.6	0.277778
1788_KO CON	KO Con	23.7975	1.58228	84.7152	30.8861	0.632911	3.67089	694.873	159.082	7.68987	161.899	809.146	96.8038	0	2.08861	3.38608	15.7911	0.443038	18.1013	1.86709	1.64557	1.23418	1.01266	0.791139	8.5443	0.506329	0.56962	1.20253	0.917722	1.20253	1.17089	0.56962	0.0316456	0.443038	0.348101	0.474684	0.0316456	0.949367	0.822785	0.316456	0	9.20886	1.23418	0	1.48734	14.2089	103.418	22.9114	0.348101
1792_KO CON	KO Con	2753.88	243.426	19049.6	5959.02	742.191	1591.71	127994	25837	1775.47	20428.8	97133	27185.5	0	81.2091	9.52141	1100.73	230.076	60.6801	12.7456	698.237	0.277078	416.977	34.2569	7.00252	1.25945	0.201511	1.3602	4.91184	1.41058	0.0503778	0.201511	0.70529	1.03275	24.8866	0.377834	0.377834	1.71285	4.76071	1.20907	0	204.534	3.19899	0	1.53652	1341.74	20257.9	2276.2	2.267
1799_KO CON	KO Con	19492.5	1835	216216	72092.3	6594.77	9819.83	963951	275407	15593.2	246986	902611	255048	0	274.967	28.1788	3365.79	530.96	23.7417	91.9536	2502.05	0.397351	2257.28	154.305	5.89404	7.58278	2.91391	6.25828	46.3907	7.25166	3.1457	1.09272	0.89404	4.33775	127.152	0.827815	1.02649	0.629139	5.66225	1.72185	0	356.06	1.29139	0	0.728477	1612.91	18307.6	5124.47	2.61589
1803_KO CON	KO Con	30056	3325.58	365385	46932.3	9932.12	27027.9	1.7738e+06	517260	38499.5	593525	1.62313e+06	601668	0	342.741	47.0617	2250.62	625.951	28.6173	63.7037	1799.7	0.0493827	3683.14	239.926	7.1358	14	3.60494	10.8889	45.6296	4.22222	0.271605	1.01235	0.641975	2.93827	109.753	0.987654	0.814815	0.296296	4.88889	0.0740741	0	256.963	0.37037	0	0.765432	1683.85	20782.6	5019.98	2
1805_KO CON	KO Con	28693.4	3127.49	328947	84219.6	9508.24	23548	1.52946e+06	389160	36987.6	580664	1.30803e+06	501789	0	167.609	29.0514	1766.9	227.549	28.6166	42.7668	1503.04	0.533597	2234.76	133.617	8.51779	11.1462	6.46245	10.1581	33.913	0.335968	0.118577	0.474308	0.41502	4.78261	69.7826	1.00791	0.256917	0.158103	2.6087	0.533597	0	173.123	1.60079	0	1.12648	1062.73	12014.6	3410.61	1.02767
1805_KO CON R	KO Con	27557.4	3230.99	333368	81878.4	8527.89	22705.1	1.55934e+06	383169	35860.1	598210	1.29117e+06	499308	0	153.636	21.8577	1552.59	257.47	34.249	37.2332	1256.66	0.335968	1817.65	114.783	6.66008	6.36364	3.65613	5.63241	26.0474	2.21344	0.335968	0.0790514	0.197628	5.29644	73.9328	0.671937	0.0197628	0.889328	3.06324	0.948617	0	177.747	1.44269	0	0.810277	1102.33	13827.6	3687.98	1.3834
1790_KO MOD	KO MOD	50466.2	2062.74	616132	194700	3532.19	14675.6	2.15949e+06	1.16365e+06	23656.3	601776	2.19873e+06	121761	0	200.831	7.50693	2356.04	964.127	1.66205	36.3435	2282.58	0.0277008	319.197	4.37673	9.9169	4.23823	2.68698	7.22992	6.98061	2.52078	1.30194	0.33241	0.443213	1.80055	8.78116	1.10803	1.93906	1.02493	1.41274	0.0277008	0	321.108	6.5651	0	1.27424	3941.05	30141.9	16089.1	1.05263
1808_KO MOD	KO MOD	10.1389	1.33333	55.1111	6.16667	0.666667	3.25	462	108.944	1.77778	162.778	455.444	69.1389	0	0.194444	0.305556	23.25	0.777778	2.13889	2.13889	1.25	0.416667	1.16667	0.0833333	3.22222	0.611111	1.11111	0.944444	0.305556	0.361111	1.63889	0	0.0277778	1.41667	0.777778	0.25	0.25	3.38889	1.36111	0.583333	0	4.16667	1.77778	0	0.777778	7.25	146.556	7.41667	0.472222
1809_KO MOD	KO MOD	55092.3	1928.91	610709	277003	3764.4	14146.4	2.1418e+06	1.49389e+06	23539.8	624116	2.69261e+06	90041.3	0	153.152	3.47826	2179.24	503.641	4.10326	42.962	2416.55	0.516304	117.717	3.09783	9.64674	5.86957	0.978261	13.3696	7.14674	5.81522	0.407609	0.380435	0.815217	1.875	2.69022	0.597826	1.1413	1.05978	3.61413	0.298913	0	300.136	6.41304	0	0.326087	3497.5	29208.9	14493.3	2.44565
1812_KO MOD	KO MOD	39063.7	1482	524447	196805	2237.66	10833.3	1.83413e+06	1.23421e+06	16725.2	366644	2.33192e+06	40124.7	0	319.434	11.0189	3559.13	2555.32	4.30189	78.6415	3470.19	0.45283	273.698	5.92453	10.3019	4.9434	4.15094	3.20755	22.7925	5.39623	0.339623	0.943396	1.43396	1.73585	2.75472	2.49057	0.150943	1.35849	2.67925	0.490566	0	415.66	2.90566	0	0.150943	5600.91	41525.2	29291.3	3.96226
1813_KO MOD	KO MOD	42120.4	1702.61	456277	195166	2898.62	11814.3	731904	1.19303e+06	35357.3	428706	1.25832e+06	53471.2	0	319.601	26.5644	3818.07	1743.71	2.66871	79.0798	4192.52	0.705521	304.908	0.644172	5.9816	7.69939	1.04294	3.49693	12.6687	1.07362	0.613497	0.797546	0.337423	0.705521	12.7914	1.65644	0.0306748	1.38037	3.43558	1.77914	0	410	1.04294	0	1.50307	5190.86	42113.6	29412.5	0.521472
1819_KO MOD	KO MOD	22995.8	1083.94	266156	109853	1279.57	6051.04	1.0942e+06	500152	9470.76	245726	1.44338e+06	32931.6	0	290.765	21.0703	3257.03	1311.8	1.19266	64.9541	4018.53	0.611621	301.651	14.0061	1.68196	7.82875	3.91437	2.56881	19.2661	3.0581	0.519878	0.458716	0.152905	1.34557	9.57187	0.275229	2.17125	4.25076	2.44648	0.856269	0	345.474	10.8257	0	0.428135	6819.66	31327.6	26180.1	0.88685
1820_KO MOD	KO MOD	40682.8	1571.1	506052	190052	2389.45	12590.4	1.8115e+06	1.17164e+06	20785	447043	2.00582e+06	63351.7	0	277.706	5.28678	2857.31	1511.12	4.51372	50.2743	3328.13	0	192.618	6.00998	4.16459	12.1696	1.7207	1.57107	10.7481	1.37157	0.573566	0.0249377	0.448878	0.399002	4.56359	1.02244	0.42394	0.523691	2.01995	0.723192	0	291.796	1.04738	0	0.922693	3526.46	25669.1	20472.3	0.224439
1822_KO MOD	KO MOD	25670.4	998.227	253437	115102	1246.57	5098.55	1.0095e+06	418038	8380.41	220847	1.4116e+06	27371.9	0	247.703	2.29651	3591.95	1250.7	4.68023	32.5	2725.2	0.0581395	184.767	1.10465	7.73256	6.33721	1.10465	8.28488	14.8547	0.755814	0.406977	1.30814	0.610465	0.726744	3.22674	0.377907	0.697674	1.36628	2.2093	0.494186	0	322.849	7.03488	0	2.87791	5638.69	31628.4	24482.1	0.901163
PBQC 6	90.5	11682.5	699.768	126493	39673.1	2762.15	6810.29	605171	206421	10224.7	170294	591165	118790	0	98.0884	9.69061	840.895	278.309	9.28177	17.1934	728.453	0.497238	634.663	30.7624	3.01657	1.38122	1.20442	0.331492	15.337	2.16575	0.187845	0.0441989	0.110497	3.62431	26.2652	0.839779	0.0331492	1.39227	3.50276	0.154696	0	98.6188	1.37017	0	0.38674	852.939	11317.3	3152.9	0.320442
PBQC 7	90.5	11189.6	905.425	122771	40446.3	2616.67	6459.96	613802	219239	9530.08	157729	577479	119095	0	81.0276	10.0773	705.812	195.26	2.1768	13.4917	667.193	0.0110497	638.221	36.6188	5.76796	2.60773	0.917127	1.30387	6.62983	0.651934	0.220994	2.24309	0.364641	0.38674	22.9945	0.497238	0.320442	0.453039	1.29282	0.232044	0	104.133	1.87845	0	0.132597	606.586	9814.12	3067.73	0.41989
PBQC eq_1	90.5	10884.1	852.144	124614	38967.8	2607.67	6631.54	610528	201597	10066.8	165215	572112	126762	0	84.8398	9.64641	779.481	288.785	4.96133	14.2099	746.575	0.0110497	696.354	40.2652	7.27072	3.63536	1.50276	0.441989	13.3039	1.13812	0.40884	0	0.41989	1.14917	23.7238	0.143646	0.0110497	0.243094	0.850829	0.0883978	0	103.746	0.364641	0	0.110497	780.785	11073.2	3269.99	0.696133
PBQC eq_2	90.5	11079.6	906.122	128559	40550.8	2711.67	6382.87	614486	208390	9883.48	164913	586124	123446	0	73.9116	8.74033	737.757	207.746	3.77901	11.7348	733.381	0.430939	548.994	28.7624	4.87293	2.27624	0.287293	1.21547	10.2983	1.23757	0.364641	0.0883978	0.486188	1.49171	23.6354	0.850829	0.154696	0.0552486	2.37569	0.154696	0	94.7735	0.232044	0	0.309392	841.249	8051.55	3018.56	0.0331492
PBQC eq_3	90.5	10940	881.525	127854	39757.7	2368.45	6949.08	619357	204453	9495.09	171719	570852	123609	0	64.0221	9.8232	677.072	254.597	4.99448	9.81215	659.901	0.320442	638.608	27.7459	4.98343	2.01105	0.773481	0.994475	11.8895	0.872928	0.0220994	0.187845	0.154696	0.574586	24.8066	0.81768	0	0.154696	2.66298	0.154696	0	90.0994	0.430939	0	0.574586	880.961	7611.73	3375.59	1.23757
PBQC eq_4	90.5	9090.17	599.403	82382.9	27107.5	2064.49	4715.79	427137	151702	6126.77	105813	403777	85090.3	0	38.5193	2.81768	511.713	120.387	2.81768	13.1381	460.077	0.40884	374.177	21.6575	2.45304	0.497238	0.41989	0.895028	5.8895	0.342541	0.342541	0.0662983	0.165746	1.34807	15.3591	0.143646	0.309392	0.243094	0.81768	0.254144	0	102.674	0.430939	0	0.740331	614.608	5396.35	2224.9	0.78453
[truncated: 323 more columns]

## Sheet: Calculation repeat
Normalised to weights
Name	Group	AcylCarnitine 12:0	AcylCarnitine 13:0	AcylCarnitine 14:0	AcylCarnitine 14:1	AcylCarnitine 14:2	AcylCarnitine 15:0	AcylCarnitine 16:0	AcylCarnitine 16:1	AcylCarnitine 17:0	AcylCarnitine 18:0	AcylCarnitine 18:1	AcylCarnitine 18:2	SUM	Fold change	CE 14:0	CE 15:0	CE 16:0	CE 16:1	CE 16:2	CE 18:0	CE 18:1	CE 18:1-d7 (IS)	CE 18:2	CE 18:3	CE 20:0	CE 20:1	CE 20:2	CE 20:3	CE 20:4	CE 20:5	CE 22:0	CE 22:1	CE 22:4	CE 22:5(a\b)	CE 22:6	CE 24:0	CE 24:1	CE 24:4	CE 24:5	CE 24:6	SUM		COH (161)	COH-d7 (IS) (161)		DG 15:0 15:0 (IS)	DG 30:0 -(14:0)	DG 32:0 -(16:0)
2427_WT	wt	1890.7	152.147	9018.74	3228.72	507.692	701.86	60264.5	13075.3	987.572	10136.3	82379.7	34486.9	216830		12.9833	3.23077	333.431	31.3043	3.87291	10.2742	255.291	0.120401	148.294	15.8328	8.92977	2.28763	0.301003	0.140468	2.56856	0.421405	0.0602007	0.0200669	0.0401338	0.32107	6.02007	1.04348	0	1.38462	1.84615	0.381271	840.401		141.973	1.38462	0	2.42809	648.502	5807.96
2428_WT	wt	1732.13	130.557	8452.11	2997.6	458.104	669.158	51393.2	12050.4	871.036	8947.89	75381.4	32903.4	195987		9.10357	2.83465	359.673	19.9152	3.72502	10.0303	233.477	0.399758	116.275	8.06784	9.39431	0.526953	2.85282	0.417929	0.599637	0.163537	0.490612	0.490612	1.07208	0.254391	1.10842	0.545124	0.23622	1.21744	1.3083	0.472441	784.652		148.892	3.2344	0	0.545124	568.147	3781.8
2429_WT	wt	2904.78	250.501	17243.2	7025.74	1016.44	1343.37	110908	25269.6	1421.52	19013	103429	32043.9	321869		14.7206	3.69942	299.846	28.3815	3.12139	9.28709	251.06	0.944123	191.541	13.5838	7.12909	2.29287	0.944123	0.0385356	3.91137	0.61657	0.558767	0.0192678	0.597303	0.674374	5.83815	0.520231	0.154143	0.404624	4.16185	0.558767	844.605		171.58	2.67823	0	0.366089	592.408	5715.45
2430_WT	wt	14788.4	1271.7	125173	38837.9	4548.92	10577.7	795967	149793	10510.5	128310	501664	129546	1.91099e+06		17.3023	3.24917	376.346	22.4651	2.43189	10.9037	196.704	0.598007	132.777	15.8073	5.26246	0.737542	0.518272	0.259136	0.139535	1.73422	0.598007	0.458472	0.27907	0.478405	10.0664	0.837209	0.219269	0.27907	2.8505	0.179402	803.482		148.724	0.976744	0	0.777409	699.608	9130.45
2431_WT	wt	2031.19	210.17	15075.9	4350.64	564.773	1149.3	89797.7	18894.8	1397.2	13732.6	75683.5	21695.5	244583		37.0833	6.25	540.341	97.8409	4.77273	9.39394	351.136	0.492424	229.697	13.5606	12.178	1.23106	0.208333	0.32197	6.13636	1.72348	0.359848	0.473485	0.284091	0.92803	7.21591	1.49621	0.681818	0.662879	3.35227	0.511364	1328.33		128.617	0.151515	0	0.92803	839.47	9117.05
2437_WT	wt	1805.57	164.422	8873.26	4150.66	557.188	536.202	35452.9	7739.21	762.602	8261.06	31641.8	8723.49	108668		28.3022	2.53792	446.867	42.8121	2.88798	6.12602	308.646	0.192532	216.266	11.6919	4.93582	0.54259	0.157526	0.84014	3.44807	0.157526	0.210035	0.0875146	0.367561	1.2252	14.1249	0.105018	0.157526	2.81797	4.34072	0.437573	1100.29		145.134	1.89032	0	1.50525	798.396	8565.25
2438_WT	wt	28729.6	2557.1	355647	32552.3	7108.4	26016.4	1.58159e+06	397290	29464.5	465107	1.1984e+06	341254	4.46572e+06		36.362	2.58348	653.585	42.9525	1.35325	5.81722	420.299	0.0175747	202.302	16.1863	5.9754	0.492091	0.966608	0.404218	2.49561	0.59754	0.193322	0.404218	0.228471	0.123023	11.406	1.08963	0.755712	0.632689	4.0246	0.158172	1411.41		91.1424	0.456942	0	0.474517	1256.68	18423.2
2439_WT	wt	26950.5	2014.2	275156	63344.5	5430.7	20136.5	1.48006e+06	455828	23477.6	451096	1.32254e+06	447186	4.57322e+06		42.2321	5.44643	917.732	148.107	4.41071	12.8393	616.179	0.625	588.429	31.8214	5.69643	2.19643	0.464286	0.982143	7.67857	1.39286	0.321429	0.321429	0.285714	0.303571	16.7857	0.75	0.107143	0.517857	2.10714	0.357143	2408.09		100.375	0.821429	0	0.339286	1172.84	11660.5
	wt	10104.1	843.849	101830	19561	2524.03	7641.31	525679	134993	8611.58	138076	423890	130980	1.50473e+06		24.7612	3.72898	490.978	54.2224	3.32199	9.33397	329.099	0.423728	228.198	15.819	7.43766	1.2884	0.801621	0.425567	3.37221	0.850892	0.349027	0.284383	0.394303	0.538509	9.07069	0.798363	0.288979	0.989643	2.99894	0.382017	1190.16		134.555	1.44927	0	0.920475	822.006	9025.21
		1406.42	116.541	16258.3	2712.01	328.221	1196.65	78890.8	21762.6	1357.48	23387.6	63421.9	19863.2	229274																												87.1223
1776_KO CON	KO Con	37523.2	3747.76	494385	118609	11809.7	26872.5	2.03268e+06	647534	36236.6	586623	1.70721e+06	602428	6.30565e+06	4.19055	268.964	48.6835	2468.8	758.067	33.1092	60.5602	2263.75	1.12045	4074.31	208.768	14.6218	9.2437	3.38936	8.34734	60.4482	2.71709	0.532213	0.952381	0.756303	0.952381	124.678	1.40056	0.672269	1.9888	3.27731	1.09244	10421.2	8.75616	247.563	4.36975	0	0.784314	2009.44	24634.9
1786_KO CON	KO Con	29112.3	3119.19	319323	107633	10599.4	21020.3	1.68565e+06	488987	35528.7	422497	1.34642e+06	519589	4.98948e+06	3.31586	317.827	55.1309	2466.86	583.508	24.6859	41.623	1903.53	0.026178	3067.75	178.246	7.98429	10.1309	6.51832	6.02094	48.2199	1.75393	0.287958	0.287958	0.706806	5.86387	108.665	0.837696	0.837696	1.64921	3.97906	0.497382	8843.43	7.43047	255.34	1.17801	0	0.942408	1186.68	15865.6
1787_KO CON	KO Con	30755.6	3199.07	333493	97254.9	8015.31	20802.7	1.97181e+06	507758	33783.1	564928	1.74388e+06	484926	5.8006e+06	3.85491	325.37	48.1173	2662.13	947.438	37.7469	40.0309	1961.3	0.0617284	3129.51	181.204	18.0556	10.679	10.1235	2.62346	69.2284	1.41975	1.94444	1.01852	1.41975	1.38889	145.309	2.37654	1.6358	0.0308642	0.277778	0.493827	9600.93	8.06694	292.222	0.246914	0	2.16049	1621.94	21610.2
1792_KO CON	KO Con	2753.88	243.426	19049.6	5959.02	742.191	1591.71	127994	25837	1775.47	20428.8	97133	27185.5	330693	0.219769	81.2091	9.52141	1100.73	230.076	60.6801	12.7456	698.237	0.277078	416.977	34.2569	7.00252	1.25945	0.201511	1.3602	4.91184	1.41058	0.0503778	0.201511	0.70529	1.03275	24.8866	0.377834	0.377834	1.71285	4.76071	1.20907	2696.17	2.26539	204.534	3.19899	0	1.53652	1341.74	20257.9
1799_KO CON	KO Con	19492.5	1835	216216	72092.3	6594.77	9819.83	963951	275407	15593.2	246986	902611	255048	2.98565e+06	1.98417	274.967	28.1788	3365.79	530.96	23.7417	91.9536	2502.05	0.397351	2257.28	154.305	5.89404	7.58278	2.91391	6.25828	46.3907	7.25166	3.1457	1.09272	0.89404	4.33775	127.152	0.827815	1.02649	0.629139	5.66225	1.72185	9452.42	7.94216	356.06	1.29139	0	0.728477	1612.91	18307.6
1803_KO CON	KO Con	30056	3325.58	365385	46932.3	9932.12	27027.9	1.7738e+06	517260	38499.5	593525	1.62313e+06	601668	5.63054e+06	3.74189	342.741	47.0617	2250.62	625.951	28.6173	63.7037	1799.7	0.0493827	3683.14	239.926	7.1358	14	3.60494	10.8889	45.6296	4.22222	0.271605	1.01235	0.641975	2.93827	109.753	0.987654	0.814815	0.296296	4.88889	0.0740741	9288.67	7.80457	256.963	0.37037	0	0.765432	1683.85	20782.6
1805_KO CON	KO Con	28693.4	3127.49	328947	84219.6	9508.24	23548	1.52946e+06	389160	36987.6	580664	1.30803e+06	501789	4.82414e+06	3.20598	167.609	29.0514	1766.9	227.549	28.6166	42.7668	1503.04	0.533597	2234.76	133.617	8.51779	11.1462	6.46245	10.1581	33.913	0.335968	0.118577	0.474308	0.41502	4.78261	69.7826	1.00791	0.256917	0.158103	2.6087	0.533597	6285.12	5.28092	173.123	1.60079	0	1.12648	1062.73	12014.6
1805_KO CON R	KO Con	27557.4	3230.99	333368	81878.4	8527.89	22705.1	1.55934e+06	383169	35860.1	598210	1.29117e+06	499308	4.84433e+06	3.2194	153.636	21.8577	1552.59	257.47	34.249	37.2332	1256.66	0.335968	1817.65	114.783	6.66008	6.36364	3.65613	5.63241	26.0474	2.21344	0.335968	0.0790514	0.197628	5.29644	73.9328	0.671937	0.0197628	0.889328	3.06324	0.948617	5382.47	4.52249	177.747	1.44269	0	0.810277	1102.33	13827.6
	KO Con	25743	2728.56	301271	76822.3	8216.2	19173.5	1.45559e+06	404389	29283	451733	1.25245e+06	436493	4.46389e+06	2.96656	241.54	35.9503	2204.3	520.127	33.9308	48.8271	1736.04	0.350216	2585.17	155.638	9.48399	8.80071	4.60876	6.4112	41.8486	2.66558	0.835855	0.639849	0.717102	3.32412	98.0199	1.06099	0.705198	0.919323	3.56474	0.821357	7746.3	6.50864	245.444	1.71236	0	1.1068	1452.7	18412.6
		1784.16	191.147	21916.3	5678.4	574	1408.86	103448	29813.3	2129.09	33450	89034.8	31665.8	317983	0.147255																											503.91	0.327373
1790_KO MOD	KO MOD	50466.2	2062.74	616132	194700	3532.19	14675.6	2.15949e+06	1.16365e+06	23656.3	601776	2.19873e+06	121761	7.15064e+06	4.7521	200.831	7.50693	2356.04	964.127	1.66205	36.3435	2282.58	0.0277008	319.197	4.37673	9.9169	4.23823	2.68698	7.22992	6.98061	2.52078	1.30194	0.33241	0.443213	1.80055	8.78116	1.10803	1.93906	1.02493	1.41274	0.0277008	6224.43	5.22993	321.108	6.5651	0	1.27424	3941.05	30141.9
1809_KO MOD	KO MOD	55092.3	1928.91	610709	277003	3764.4	14146.4	2.1418e+06	1.49389e+06	23539.8	624116	2.69261e+06	90041.3	8.02864e+06	5.33559	153.152	3.47826	2179.24	503.641	4.10326	42.962	2416.55	0.516304	117.717	3.09783	9.64674	5.86957	0.978261	13.3696	7.14674	5.81522	0.407609	0.380435	0.815217	1.875	2.69022	0.597826	1.1413	1.05978	3.61413	0.298913	5480.16	4.60457	300.136	6.41304	0	0.326087	3497.5	29208.9
1812_KO MOD	KO MOD	39063.7	1482	524447	196805	2237.66	10833.3	1.83413e+06	1.23421e+06	16725.2	366644	2.33192e+06	40124.7	6.59863e+06	4.38525	319.434	11.0189	3559.13	2555.32	4.30189	78.6415	3470.19	0.45283	273.698	5.92453	10.3019	4.9434	4.15094	3.20755	22.7925	5.39623	0.339623	0.943396	1.43396	1.73585	2.75472	2.49057	0.150943	1.35849	2.67925	0.490566	10343.3	8.69069	415.66	2.90566	0	0.150943	5600.91	41525.2
1813_KO MOD	KO MOD	42120.4	1702.61	456277	195166	2898.62	11814.3	731904	1.19303e+06	35357.3	428706	1.25832e+06	53471.2	4.41077e+06	2.93126	319.601	26.5644	3818.07	1743.71	2.66871	79.0798	4192.52	0.705521	304.908	0.644172	5.9816	7.69939	1.04294	3.49693	12.6687	1.07362	0.613497	0.797546	0.337423	0.705521	12.7914	1.65644	0.0306748	1.38037	3.43558	1.77914	10544	8.8593	410	1.04294	0	1.50307	5190.86	42113.6
1819_KO MOD	KO MOD	22995.8	1083.94	266156	109853	1279.57	6051.04	1.0942e+06	500152	9470.76	245726	1.44338e+06	32931.6	3.73329e+06	2.48103	290.765	21.0703	3257.03	1311.8	1.19266	64.9541	4018.53	0.611621	301.651	14.0061	1.68196	7.82875	3.91437	2.56881	19.2661	3.0581	0.519878	0.458716	0.152905	1.34557	9.57187	0.275229	2.17125	4.25076	2.44648	0.856269	9341.99	7.84938	345.474	10.8257	0	0.428135	6819.66	31327.6
1820_KO MOD	KO MOD	40682.8	1571.1	506052	190052	2389.45	12590.4	1.8115e+06	1.17164e+06	20785	447043	2.00582e+06	63351.7	6.27347e+06	4.16916	277.706	5.28678	2857.31	1511.12	4.51372	50.2743	3328.13	0	192.618	6.00998	4.16459	12.1696	1.7207	1.57107	10.7481	1.37157	0.573566	0.0249377	0.448878	0.399002	4.56359	1.02244	0.42394	0.523691	2.01995	0.723192	8275.44	6.95323	291.796	1.04738	0	0.922693	3526.46	25669.1
1822_KO MOD	KO MOD	25670.4	998.227	253437	115102	1246.57	5098.55	1.0095e+06	418038	8380.41	220847	1.4116e+06	27371.9	3.49729e+06	2.32419	247.703	2.29651	3591.95	1250.7	4.68023	32.5	2725.2	0.0581395	184.767	1.10465	7.73256	6.33721	1.10465	8.28488	14.8547	0.755814	0.406977	1.30814	0.610465	0.726744	3.22674	0.377907	0.697674	1.36628	2.2093	0.494186	8091.45	6.79865	322.849	7.03488	0	2.87791	5638.69	31628.4
	KO MOD	39441.7	1547.08	461887	182669	2478.35	10744.2	1.54036e+06	1.02494e+06	19702.1	419265	1.90606e+06	61293.3	5.67039e+06	3.76837	258.456	11.0317	3088.4	1405.78	3.30322	54.965	3204.81	0.338874	242.08	5.02343	7.06089	7.0123	2.22841	5.67553	13.4939	2.8559	0.594727	0.606511	0.606009	1.22689	6.33996	1.07549	0.936407	1.56633	2.54535	0.667138	8328.67	6.99796	343.86	5.11924	0	1.06901	4887.88	33087.8
		2881.61	109.119	34458.5	13479.6	198.827	822.171	120905	81606.5	1691.83	32803.8	137629	5713.14	367252	0.170617																											576.834	0.291135
Name	Group	AcylCarnitine 12:0	AcylCarnitine 13:0	AcylCarnitine 14:0	AcylCarnitine 14:1	AcylCarnitine 14:2	AcylCarnitine 15:0	AcylCarnitine 16:0	AcylCarnitine 16:1	AcylCarnitine 17:0	AcylCarnitine 18:0	AcylCarnitine 18:1	AcylCarnitine 18:2			CE 14:0	CE 15:0	CE 16:0	CE 16:1	CE 16:2	CE 18:0	CE 18:1	CE 18:1-d7 (IS)	CE 18:2	CE 18:3	CE 20:0	CE 20:1	CE 20:2	CE 20:3	CE 20:4	CE 20:5	CE 22:0	CE 22:1	CE 22:4	CE 22:5(a\b)	CE 22:6	CE 24:0	CE 24:1	CE 24:4	CE 24:5	CE 24:6			COH (161)	COH-d7 (IS) (161)		DG 15:0 15:0 (IS)	DG 30:0 -(14:0)	DG 32:0 -(16:0)
	wt	10104.1	843.849	101830	19561	2524.03	7641.31	525679	134993	8611.58	138076	423890	130980	0		24.7612	3.72898	490.978	54.2224	3.32199	9.33397	329.099	0.423728	228.198	15.819	7.43766	1.2884	0.801621	0.425567	3.37221	0.850892	0.349027	0.284383	0.394303	0.538509	9.07069	0.798363	0.288979	0.989643	2.99894	0.382017	0		134.555	1.44927	0	0.920475	822.006	9025.21
	KO Con	25743	2728.56	301271	76822.3	8216.2	19173.5	1.45559e+06	404389	29283	451733	1.25245e+06	436493	0		241.54	35.9503	2204.3	520.127	33.9308	48.8271	1736.04	0.350216	2585.17	155.638	9.48399	8.80071	4.60876	6.4112	41.8486	2.66558	0.835855	0.639849	0.717102	3.32412	98.0199	1.06099	0.705198	0.919323	3.56474	0.821357	0		245.444	1.71236	0	1.1068	1452.7	18412.6
	KO MOD	39441.7	1547.08	461887	182669	2478.35	10744.2	1.54036e+06	1.02494e+06	19702.1	419265	1.90606e+06	61293.3	0		258.456	11.0317	3088.4	1405.78	3.30322	54.965	3204.81	0.338874	242.08	5.02343	7.06089	7.0123	2.22841	5.67553	13.4939	2.8559	0.594727	0.606511	0.606009	1.22689	6.33996	1.07549	0.936407	1.56633	2.54535	0.667138	0		343.86	5.11924	0	1.06901	4887.88	33087.8
		acylcarnitines	fold change	CE	fold change	DG		LPC		LPE		PC		PE			PG		PI		ps		TG
	wt	1.50473e+06	1	1190.16	1	49983.9	1	541505	1	29157.7	1	4.19091e+06	1	175205		1	7804.49	1	43586.9	1	61948.9	1	243887	1
	KO Con	4.46389e+06	2.96656	7746.3	6.50864	279925	5.6003	806873	1.49006	35466.7	1.21638	5.75863e+06	1.37407	243383		1.38913	9926.24	1.27186	49327.6	1.13171	105266	1.69925	322980	1.3243
	KO MOD	5.67039e+06	3.76837	8328.67	6.99796	342243	6.84708	655413	1.21035	38840.4	1.33208	6.55139e+06	1.56324	266936		1.52356	34548.5	4.42675	33523.4	0.769115	121362	1.95906	635068	2.60394
[truncated: 338 more columns]

## Sheet: metaboanalyst
Name	Group	AcylCarnitine 12:0	AcylCarnitine 13:0	AcylCarnitine 14:0	AcylCarnitine 14:1	AcylCarnitine 14:2	AcylCarnitine 15:0	AcylCarnitine 16:0	AcylCarnitine 16:1	AcylCarnitine 17:0	AcylCarnitine 18:0	AcylCarnitine 18:1	AcylCarnitine 18:2	CE 14:0	CE 15:0	CE 16:0	CE 16:1	CE 16:2	CE 18:0	CE 18:1	CE 18:1-d7 (IS)	CE 18:2	CE 18:3	CE 20:0	CE 20:1	CE 20:2	CE 20:3	CE 20:4	CE 20:5	CE 22:0	CE 22:1	CE 22:4	CE 22:5(a\b)	CE 22:6	CE 24:0	CE 24:1	CE 24:4	CE 24:5	CE 24:6	COH (161)	COH-d7 (IS) (161)		DG 15:0 15:0 (IS)	DG 30:0 -(14:0)	DG 32:0 -(16:0)	DG 32:1 -(16:1)	DG 32:2 -(18:2)	DG 33:1 -d7	DG 34:1 -(18:1)
2427_WT	wt	1890.7	152.147	9018.74	3228.72	507.692	701.86	60264.5	13075.3	987.572	10136.3	82379.7	34486.9	12.9833	3.23077	333.431	31.3043	3.87291	10.2742	255.291	0.120401	148.294	15.8328	8.92977	2.28763	0.301003	0.140468	2.56856	0.421405	0.0602007	0.0200669	0.0401338	0.32107	6.02007	1.04348	0	1.38462	1.84615	0.381271	141.973	1.38462	0	2.42809	648.502	5807.96	1016.89	0.862876	6.54181	3202.6
2428_WT	wt	1732.13	130.557	8452.11	2997.6	458.104	669.158	51393.2	12050.4	871.036	8947.89	75381.4	32903.4	9.10357	2.83465	359.673	19.9152	3.72502	10.0303	233.477	0.399758	116.275	8.06784	9.39431	0.526953	2.85282	0.417929	0.599637	0.163537	0.490612	0.490612	1.07208	0.254391	1.10842	0.545124	0.23622	1.21744	1.3083	0.472441	148.892	3.2344	0	0.545124	568.147	3781.8	820.466	1.52635	15.4815	1783.05
2429_WT	wt	2904.78	250.501	17243.2	7025.74	1016.44	1343.37	110908	25269.6	1421.52	19013	103429	32043.9	14.7206	3.69942	299.846	28.3815	3.12139	9.28709	251.06	0.944123	191.541	13.5838	7.12909	2.29287	0.944123	0.0385356	3.91137	0.61657	0.558767	0.0192678	0.597303	0.674374	5.83815	0.520231	0.154143	0.404624	4.16185	0.558767	171.58	2.67823	0	0.366089	592.408	5715.45	1080.66	0.0963391	10.6358	3247.19
2430_WT	wt	14788.4	1271.7	125173	38837.9	4548.92	10577.7	795967	149793	10510.5	128310	501664	129546	17.3023	3.24917	376.346	22.4651	2.43189	10.9037	196.704	0.598007	132.777	15.8073	5.26246	0.737542	0.518272	0.259136	0.139535	1.73422	0.598007	0.458472	0.27907	0.478405	10.0664	0.837209	0.219269	0.27907	2.8505	0.179402	148.724	0.976744	0	0.777409	699.608	9130.45	918.977	0.877076	6.03987	4169.96
2431_WT	wt	2031.19	210.17	15075.9	4350.64	564.773	1149.3	89797.7	18894.8	1397.2	13732.6	75683.5	21695.5	37.0833	6.25	540.341	97.8409	4.77273	9.39394	351.136	0.492424	229.697	13.5606	12.178	1.23106	0.208333	0.32197	6.13636	1.72348	0.359848	0.473485	0.284091	0.92803	7.21591	1.49621	0.681818	0.662879	3.35227	0.511364	128.617	0.151515	0	0.92803	839.47	9117.05	1531.91	1.55303	13.0682	5926.61
2437_WT	wt	1805.57	164.422	8873.26	4150.66	557.188	536.202	35452.9	7739.21	762.602	8261.06	31641.8	8723.49	28.3022	2.53792	446.867	42.8121	2.88798	6.12602	308.646	0.192532	216.266	11.6919	4.93582	0.54259	0.157526	0.84014	3.44807	0.157526	0.210035	0.0875146	0.367561	1.2252	14.1249	0.105018	0.157526	2.81797	4.34072	0.437573	145.134	1.89032	0	1.50525	798.396	8565.25	804.749	0.892649	5.79347	4018.7
2438_WT	wt	28729.6	2557.1	355647	32552.3	7108.4	26016.4	1.58159e+06	397290	29464.5	465107	1.1984e+06	341254	36.362	2.58348	653.585	42.9525	1.35325	5.81722	420.299	0.0175747	202.302	16.1863	5.9754	0.492091	0.966608	0.404218	2.49561	0.59754	0.193322	0.404218	0.228471	0.123023	11.406	1.08963	0.755712	0.632689	4.0246	0.158172	91.1424	0.456942	0	0.474517	1256.68	18423.2	910.562	0.140598	10.3339	8307.29
2439_WT	wt	26950.5	2014.2	275156	63344.5	5430.7	20136.5	1.48006e+06	455828	23477.6	451096	1.32254e+06	447186	42.2321	5.44643	917.732	148.107	4.41071	12.8393	616.179	0.625	588.429	31.8214	5.69643	2.19643	0.464286	0.982143	7.67857	1.39286	0.321429	0.321429	0.285714	0.303571	16.7857	0.75	0.107143	0.517857	2.10714	0.357143	100.375	0.821429	0	0.339286	1172.84	11660.5	1546.3	0.178571	16.1429	7045.27
1776_KO CON	KO Con	37523.2	3747.76	494385	118609	11809.7	26872.5	2.03268e+06	647534	36236.6	586623	1.70721e+06	602428	268.964	48.6835	2468.8	758.067	33.1092	60.5602	2263.75	1.12045	4074.31	208.768	14.6218	9.2437	3.38936	8.34734	60.4482	2.71709	0.532213	0.952381	0.756303	0.952381	124.678	1.40056	0.672269	1.9888	3.27731	1.09244	247.563	4.36975	0	0.784314	2009.44	24634.9	7204.51	0.756303	95.9104	27871.2
1786_KO CON	KO Con	29112.3	3119.19	319323	107633	10599.4	21020.3	1.68565e+06	488987	35528.7	422497	1.34642e+06	519589	317.827	55.1309	2466.86	583.508	24.6859	41.623	1903.53	0.026178	3067.75	178.246	7.98429	10.1309	6.51832	6.02094	48.2199	1.75393	0.287958	0.287958	0.706806	5.86387	108.665	0.837696	0.837696	1.64921	3.97906	0.497382	255.34	1.17801	0	0.942408	1186.68	15865.6	3875.79	0.26178	56.7801	21039.8
1787_KO CON	KO Con	30755.6	3199.07	333493	97254.9	8015.31	20802.7	1.97181e+06	507758	33783.1	564928	1.74388e+06	484926	325.37	48.1173	2662.13	947.438	37.7469	40.0309	1961.3	0.0617284	3129.51	181.204	18.0556	10.679	10.1235	2.62346	69.2284	1.41975	1.94444	1.01852	1.41975	1.38889	145.309	2.37654	1.6358	0.0308642	0.277778	0.493827	292.222	0.246914	0	2.16049	1621.94	21610.2	6691.6	0.277778	67.8704	23763.4
1788_KO CON	KO Con	23.7975	1.58228	84.7152	30.8861	0.632911	3.67089	694.873	159.082	7.68987	161.899	809.146	96.8038	2.08861	3.38608	15.7911	0.443038	18.1013	1.86709	1.64557	1.23418	1.01266	0.791139	8.5443	0.506329	0.56962	1.20253	0.917722	1.20253	1.17089	0.56962	0.0316456	0.443038	0.348101	0.474684	0.0316456	0.949367	0.822785	0.316456	9.20886	1.23418	0	1.48734	14.2089	103.418	22.9114	0.348101	0.85443	4.27215
1792_KO CON	KO Con	2753.88	243.426	19049.6	5959.02	742.191	1591.71	127994	25837	1775.47	20428.8	97133	27185.5	81.2091	9.52141	1100.73	230.076	60.6801	12.7456	698.237	0.277078	416.977	34.2569	7.00252	1.25945	0.201511	1.3602	4.91184	1.41058	0.0503778	0.201511	0.70529	1.03275	24.8866	0.377834	0.377834	1.71285	4.76071	1.20907	204.534	3.19899	0	1.53652	1341.74	20257.9	2276.2	2.267	21.5869	12183.6
1799_KO CON	KO Con	19492.5	1835	216216	72092.3	6594.77	9819.83	963951	275407	15593.2	246986	902611	255048	274.967	28.1788	3365.79	530.96	23.7417	91.9536	2502.05	0.397351	2257.28	154.305	5.89404	7.58278	2.91391	6.25828	46.3907	7.25166	3.1457	1.09272	0.89404	4.33775	127.152	0.827815	1.02649	0.629139	5.66225	1.72185	356.06	1.29139	0	0.728477	1612.91	18307.6	5124.47	2.61589	51.3907	20463
1803_KO CON	KO Con	30056	3325.58	365385	46932.3	9932.12	27027.9	1.7738e+06	517260	38499.5	593525	1.62313e+06	601668	342.741	47.0617	2250.62	625.951	28.6173	63.7037	1799.7	0.0493827	3683.14	239.926	7.1358	14	3.60494	10.8889	45.6296	4.22222	0.271605	1.01235	0.641975	2.93827	109.753	0.987654	0.814815	0.296296	4.88889	0.0740741	256.963	0.37037	0	0.765432	1683.85	20782.6	5019.98	2	80.7654	27432.8
1805_KO CON	KO Con	28693.4	3127.49	328947	84219.6	9508.24	23548	1.52946e+06	389160	36987.6	580664	1.30803e+06	501789	167.609	29.0514	1766.9	227.549	28.6166	42.7668	1503.04	0.533597	2234.76	133.617	8.51779	11.1462	6.46245	10.1581	33.913	0.335968	0.118577	0.474308	0.41502	4.78261	69.7826	1.00791	0.256917	0.158103	2.6087	0.533597	173.123	1.60079	0	1.12648	1062.73	12014.6	3410.61	1.02767	58.6759	15711.3
1805_KO CON R	KO Con	27557.4	3230.99	333368	81878.4	8527.89	22705.1	1.55934e+06	383169	35860.1	598210	1.29117e+06	499308	153.636	21.8577	1552.59	257.47	34.249	37.2332	1256.66	0.335968	1817.65	114.783	6.66008	6.36364	3.65613	5.63241	26.0474	2.21344	0.335968	0.0790514	0.197628	5.29644	73.9328	0.671937	0.0197628	0.889328	3.06324	0.948617	177.747	1.44269	0	0.810277	1102.33	13827.6	3687.98	1.3834	68.4585	17474.9
1790_KO MOD	KO MOD	50466.2	2062.74	616132	194700	3532.19	14675.6	2.15949e+06	1.16365e+06	23656.3	601776	2.19873e+06	121761	200.831	7.50693	2356.04	964.127	1.66205	36.3435	2282.58	0.0277008	319.197	4.37673	9.9169	4.23823	2.68698	7.22992	6.98061	2.52078	1.30194	0.33241	0.443213	1.80055	8.78116	1.10803	1.93906	1.02493	1.41274	0.0277008	321.108	6.5651	0	1.27424	3941.05	30141.9	16089.1	1.05263	57.313	35374.7
1808_KO MOD	KO MOD	10.1389	1.33333	55.1111	6.16667	0.666667	3.25	462	108.944	1.77778	162.778	455.444	69.1389	0.194444	0.305556	23.25	0.777778	2.13889	2.13889	1.25	0.416667	1.16667	0.0833333	3.22222	0.611111	1.11111	0.944444	0.305556	0.361111	1.63889	0	0.0277778	1.41667	0.777778	0.25	0.25	3.38889	1.36111	0.583333	4.16667	1.77778	0	0.777778	7.25	146.556	7.41667	0.472222	0.222222	14.4444
1809_KO MOD	KO MOD	55092.3	1928.91	610709	277003	3764.4	14146.4	2.1418e+06	1.49389e+06	23539.8	624116	2.69261e+06	90041.3	153.152	3.47826	2179.24	503.641	4.10326	42.962	2416.55	0.516304	117.717	3.09783	9.64674	5.86957	0.978261	13.3696	7.14674	5.81522	0.407609	0.380435	0.815217	1.875	2.69022	0.597826	1.1413	1.05978	3.61413	0.298913	300.136	6.41304	0	0.326087	3497.5	29208.9	14493.3	2.44565	78.6413	44421.3
1812_KO MOD	KO MOD	39063.7	1482	524447	196805	2237.66	10833.3	1.83413e+06	1.23421e+06	16725.2	366644	2.33192e+06	40124.7	319.434	11.0189	3559.13	2555.32	4.30189	78.6415	3470.19	0.45283	273.698	5.92453	10.3019	4.9434	4.15094	3.20755	22.7925	5.39623	0.339623	0.943396	1.43396	1.73585	2.75472	2.49057	0.150943	1.35849	2.67925	0.490566	415.66	2.90566	0	0.150943	5600.91	41525.2	29291.3	3.96226	144.943	60370.3
1813_KO MOD	KO MOD	42120.4	1702.61	456277	195166	2898.62	11814.3	731904	1.19303e+06	35357.3	428706	1.25832e+06	53471.2	319.601	26.5644	3818.07	1743.71	2.66871	79.0798	4192.52	0.705521	304.908	0.644172	5.9816	7.69939	1.04294	3.49693	12.6687	1.07362	0.613497	0.797546	0.337423	0.705521	12.7914	1.65644	0.0306748	1.38037	3.43558	1.77914	410	1.04294	0	1.50307	5190.86	42113.6	29412.5	0.521472	126.35	39857.1
1819_KO MOD	KO MOD	22995.8	1083.94	266156	109853	1279.57	6051.04	1.0942e+06	500152	9470.76	245726	1.44338e+06	32931.6	290.765	21.0703	3257.03	1311.8	1.19266	64.9541	4018.53	0.611621	301.651	14.0061	1.68196	7.82875	3.91437	2.56881	19.2661	3.0581	0.519878	0.458716	0.152905	1.34557	9.57187	0.275229	2.17125	4.25076	2.44648	0.856269	345.474	10.8257	0	0.428135	6819.66	31327.6	26180.1	0.88685	109.847	42412.1
1820_KO MOD	KO MOD	40682.8	1571.1	506052	190052	2389.45	12590.4	1.8115e+06	1.17164e+06	20785	447043	2.00582e+06	63351.7	277.706	5.28678	2857.31	1511.12	4.51372	50.2743	3328.13	0	192.618	6.00998	4.16459	12.1696	1.7207	1.57107	10.7481	1.37157	0.573566	0.0249377	0.448878	0.399002	4.56359	1.02244	0.42394	0.523691	2.01995	0.723192	291.796	1.04738	0	0.922693	3526.46	25669.1	20472.3	0.224439	83.591	31243
1822_KO MOD	KO MOD	25670.4	998.227	253437	115102	1246.57	5098.55	1.0095e+06	418038	8380.41	220847	1.4116e+06	27371.9	247.703	2.29651	3591.95	1250.7	4.68023	32.5	2725.2	0.0581395	184.767	1.10465	7.73256	6.33721	1.10465	8.28488	14.8547	0.755814	0.406977	1.30814	0.610465	0.726744	3.22674	0.377907	0.697674	1.36628	2.2093	0.494186	322.849	7.03488	0	2.87791	5638.69	31628.4	24482.1	0.901163	106.86	35477.6
PBQC 6	PBQC	11682.5	699.768	126493	39673.1	2762.15	6810.29	605171	206421	10224.7	170294	591165	118790	98.0884	9.69061	840.895	278.309	9.28177	17.1934	728.453	0.497238	634.663	30.7624	3.01657	1.38122	1.20442	0.331492	15.337	2.16575	0.187845	0.0441989	0.110497	3.62431	26.2652	0.839779	0.0331492	1.39227	3.50276	0.154696	98.6188	1.37017	0	0.38674	852.939	11317.3	3152.9	0.320442	20.884	11247.8
PBQC 7	PBQC	11189.6	905.425	122771	40446.3	2616.67	6459.96	613802	219239	9530.08	157729	577479	119095	81.0276	10.0773	705.812	195.26	2.1768	13.4917	667.193	0.0110497	638.221	36.6188	5.76796	2.60773	0.917127	1.30387	6.62983	0.651934	0.220994	2.24309	0.364641	0.38674	22.9945	0.497238	0.320442	0.453039	1.29282	0.232044	104.133	1.87845	0	0.132597	606.586	9814.12	3067.73	0.41989	16.221	9072.5
PBQC eq_1	PBQC	10884.1	852.144	124614	38967.8	2607.67	6631.54	610528	201597	10066.8	165215	572112	126762	84.8398	9.64641	779.481	288.785	4.96133	14.2099	746.575	0.0110497	696.354	40.2652	7.27072	3.63536	1.50276	0.441989	13.3039	1.13812	0.40884	0	0.41989	1.14917	23.7238	0.143646	0.0110497	0.243094	0.850829	0.0883978	103.746	0.364641	0	0.110497	780.785	11073.2	3269.99	0.696133	35.5691	13508.1
PBQC eq_2	PBQC	11079.6	906.122	128559	40550.8	2711.67	6382.87	614486	208390	9883.48	164913	586124	123446	73.9116	8.74033	737.757	207.746	3.77901	11.7348	733.381	0.430939	548.994	28.7624	4.87293	2.27624	0.287293	1.21547	10.2983	1.23757	0.364641	0.0883978	0.486188	1.49171	23.6354	0.850829	0.154696	0.0552486	2.37569	0.154696	94.7735	0.232044	0	0.309392	841.249	8051.55	3018.56	0.0331492	27.1602	9763.51
PBQC eq_3	PBQC	10940	881.525	127854	39757.7	2368.45	6949.08	619357	204453	9495.09	171719	570852	123609	64.0221	9.8232	677.072	254.597	4.99448	9.81215	659.901	0.320442	638.608	27.7459	4.98343	2.01105	0.773481	0.994475	11.8895	0.872928	0.0220994	0.187845	0.154696	0.574586	24.8066	0.81768	0	0.154696	2.66298	0.154696	90.0994	0.430939	0	0.574586	880.961	7611.73	3375.59	1.23757	24.5304	10641.6
PBQC eq_4	PBQC	9090.17	599.403	82382.9	27107.5	2064.49	4715.79	427137	151702	6126.77	105813	403777	85090.3	38.5193	2.81768	511.713	120.387	2.81768	13.1381	460.077	0.40884	374.177	21.6575	2.45304	0.497238	0.41989	0.895028	5.8895	0.342541	0.342541	0.0662983	0.165746	1.34807	15.3591	0.143646	0.309392	0.243094	0.81768	0.254144	102.674	0.430939	0	0.740331	614.608	5396.35	2224.9	0.78453	18.6188	7869.72
[truncated: 321 more columns]
